# Supplementary material for: Three-dimensional geometric morphometric studies of modern human occipital variation
Source: PLoS One. 2021 Jan 14;16(1):e0245445. doi: 10.1371/journal.pone.0245445 (PMC7808672; doi:10.1371/journal.pone.0245445)
Supplement: S1 File — (TPS) [file pone.0245445.s001.tps]

LM3=11
6.101067871 18.58956641 -96.25239063
6.328629395 -36.69470313 -95.08896875
6.493341309 -45.71437891 -84.43373438
5.24621582 -54.30710938 -69.930625
3.35414817 -59.92297185 -46.43901148
18.94171141 -60.31932902 -22.64772351
-10.81889746 -58.62046094 -24.82003516
2.780167725 -51.62006641 -8.258179688
1.904282959 -43.55297656 13.4685
58.85707031 -35.16337109 -52.38065234
-52.42364453 -34.13957422 -50.34610156
ID=1389f

LM3=11
6.284714355 3.142545166 -100.4041953
2.246666748 -35.41267188 -96.40139844
1.027074707 -42.83655078 -92.43225781
1.346553833 -56.59953906 -69.39303125
-0.087493675 -67.37566406 -45.20193359
15.88566896 -63.40106939 -23.57589791
-15.47209766 -62.91137109 -23.87142969
0.656681702 -56.74432422 -5.456030273
0.635140808 -45.95564844 14.46752832
53.07094531 -40.61739844 -57.08769922
-48.00486719 -41.81698047 -53.87212891
ID=1410f

LM3=11
2.911788818 29.77958789 -102.8518984
2.773677002 -38.18495703 -102.7627969
2.58972583 -50.28155859 -93.37736719
2.325484131 -60.58256641 -71.67283594
0.654950256 -63.7875625 -46.46525
15.80897852 -62.90576953 -26.68864063
-14.46106641 -62.12581641 -27.94241211
1.375262207 -61.00223047 -11.22348242
2.504489502 -43.91348047 14.41746387
57.22458203 -36.783625 -59.04379688
-57.96206641 -29.33683398 -55.89591797
ID=1412f

LM3=11
1.329873047 28.52605078 -93.26145313
2.287521729 -29.81156445 -95.69025781
2.008267456 -40.14346484 -88.35925
1.560911743 -55.01278516 -66.94208594
2.122750732 -66.05364063 -44.93334375
16.86282031 -64.37519141 -24.75508984
-13.15560742 -63.333375 -25.79894922
1.24470752 -58.48794141 -5.515218262
1.93482666 -42.29556641 16.07417773
53.44423047 -28.89037891 -55.97657422
-49.49508594 -30.80005273 -58.22617969
ID=1429f

LM3=11
0.982663025 19.08346875 -97.03765625
1.30438623 -32.13009961 -94.0390625
2.335564941 -41.59882422 -85.9026875
1.558412109 -53.81748828 -70.56821875
-0.887346863 -61.70027734 -46.09683203
13.8315752 -58.8276875 -28.31566406
-16.47090625 -57.78074609 -30.53975391
-1.330336792 -53.45956641 -11.95667871
0.349621006 -35.37233457 8.641381465
55.38390625 -33.55591797 -56.18242969
-48.01434766 -33.56807031 -60.93906641
ID=1451f

LM3=11
0.106710609 21.42232227 -94.47550781
3.37639502 -29.55932227 -98.270125
4.476229004 -37.33832031 -95.82008594
5.647766602 -57.90598438 -70.61855469
4.189656738 -66.40094531 -45.08577734
20.2169043 -66.04974219 -24.23635156
-11.16916016 -66.08714063 -24.69325781
3.177330322 -61.30927734 -6.217493652
3.23531958 -45.92491406 15.30931055
61.52935156 -35.09826563 -54.28988281
-51.77196484 -37.73083203 -53.99432813
ID=1811f

LM3=11
-8.04696875 14.5992207 -93.32785938
-9.567490234 -38.03442969 -93.9458125
-9.580499023 -46.94180078 -81.28165625
-9.971035156 -56.37360547 -65.46629688
-9.272514648 -61.93345313 -41.76080078
9.695864258 -61.26122266 -23.29256055
-22.79506836 -59.06405859 -21.05443555
-5.899048828 -56.77330469 -1.947481079
-4.364316406 -39.93075391 17.22384375
46.36190234 -34.66992578 -57.98892969
-58.46192578 -31.53408203 -53.65997656
ID=1813f

LM3=11
-1.695141 36.261662 -94.770164
0.169851 -16.414612 -95.876724
-0.557072 -26.916788 -85.343254
-0.133271 -38.345325 -76.778946
0.817893 -48.754234 -57.788151
16.989374 -50.446777 -39.557861
-13.318244 -50.861427 -38.945515
2.687238 -46.185757 -19.572346
2.839955 -37.174507 2.184402
51.22348 -22.318913 -63.782761
-50.029606 -18.896742 -60.655838
ID=1867f

LM3=11
7.346633 18.51335 -98.317894
7.269771 -26.838675 -101.891602
9.105775 -43.348679 -88.303436
8.601428 -52.149151 -74.923668
8.858428 -61.039326 -50.285866
22.318367 -62.26606 -30.121481
-7.040048 -63.480354 -32.099159
6.593651 -59.428009 -14.020867
5.094137 -44.939011 7.892837
56.327934 -35.972664 -55.656361
-39.771656 -34.226337 -62.334389
ID=1891f

LM3=11
2.264902 24.664949 -102.195526
0.972861 -22.770248 -101.717087
0.036489 -41.980942 -85.773468
2.310204 -49.843472 -75.378403
1.878513 -58.642212 -49.520859
16.674757 -59.265018 -29.394243
-11.028877 -58.227581 -28.771254
3.209785 -55.847454 -11.792781
3.833161 -41.358204 14.557865
51.364849 -29.054781 -61.739197
-47.194717 -28.733807 -56.867783
ID=1895f

LM3=11
1.323881 33.485512 -91.678726
-0.171862 -12.5781 -95.734947
-1.827791 -31.734182 -82.470833
-2.893275 -43.108131 -70.365936
-2.503141 -49.659195 -54.43602
11.710816 -55.601135 -31.839394
-16.147669 -52.654419 -32.705051
-2.304118 -52.748127 -16.064049
-1.546463 -40.884796 5.804883
49.266788 -19.371792 -60.059219
-53.158527 -15.022149 -59.976677
ID=1903f

LM3=11
-4.159753 26.212669 -95.6996
-1.819749 -36.243523 -92.93261
-1.03975 -44.842384 -82.813118
-0.259751 -55.978535 -69.419792
0.520247 -62.436394 -49.369339
16.900251 -64.117889 -27.06584
-15.079751 -63.813095 -28.599771
1.300246 -60.334633 -10.079451
1.551253 -44.665943 15.480426
54.157248 -33.673612 -58.229049
-53.299751 -32.211227 -56.310459
ID=1910f

LM3=11
-4.825392 35.952381 -92.460403
-0.844004 -24.028475 -101.622047
-2.116992 -38.450066 -88.446358
-0.73285 -49.950554 -70.721809
-0.404794 -57.194241 -47.780125
14.927195 -57.609035 -27.511972
-16.394402 -59.633709 -26.299538
-1.328598 -57.69347 -7.908992
0.232053 -46.303028 21.08091
56.345963 -27.113617 -60.281769
-57.76347 -31.043215 -56.273048
ID=1912f

LM3=11
-7.391229 29.915704 -98.008066
-7.61662 -35.966751 -95.281181
-5.606173 -45.947708 -83.888557
-6.704319 -55.91766 -72.204552
-5.40854 -66.971489 -50.576843
10.197771 -67.324501 -31.740999
-21.824118 -66.007309 -30.262222
-4.876694 -60.067219 -11.726197
-3.368439 -46.975765 12.403373
47.229057 -35.131603 -58.332371
-55.312592 -35.785027 -59.204704
ID=1918f

LM3=11
2.446009 17.785738 -99.4198
2.914469 -26.227032 -96.475304
1.095916 -43.67226 -78.121437
0.417539 -52.09613 -64.83976
-0.043485 -56.864956 -42.123306
13.508007 -57.671242 -25.138994
-13.890734 -57.231594 -25.318869
0.083976 -52.867641 -7.854014
-0.135735 -39.677643 11.137381
48.756046 -30.331734 -56.704578
-49.550232 -31.192265 -55.277973
ID=1947f

LM3=11
-1.050497 28.615328 -87.624825
-4.33464 -32.192318 -91.074524
-4.894382 -44.801243 -82.28598
-4.083845 -55.93803 -67.752007
-5.126868 -66.57132 -48.146244
10.263165 -65.28447 -28.660101
-18.070652 -64.158221 -25.477691
-3.291997 -60.537426 -5.759471
-1.790767 -48.949249 16.522806
51.100323 -37.556446 -54.583572
-57.112587 -28.477682 -53.555462
ID=1961f

LM3=11
-5.932211 27.275614 -101.728722
-13.114284 -28.66559 -94.656921
-13.290744 -37.030762 -85.458702
-12.353776 -45.836082 -66.758698
-11.20367 -50.605812 -52.004951
5.766285 -52.884644 -35.809914
-24.381786 -49.626554 -32.775928
-8.468244 -49.725113 -15.312313
-4.961161 -42.344646 10.55052
43.551708 -32.750137 -64.280052
-63.494034 -23.992077 -55.716618
ID=1965f

LM3=11
-0.731149 24.438255 -90.229866
-2.36992 -14.401196 -93.630684
-4.211832 -27.15155 -87.062119
-2.353749 -41.524624 -68.111565
-3.536494 -52.23637 -41.260658
11.694602 -54.683384 -20.910381
-16.104528 -52.260235 -21.498648
-2.626554 -49.45364 -1.901062
0.011773 -36.534401 19.078531
46.275948 -25.309315 -56.280651
-52.07967 -21.516731 -55.822163
ID=1991f

LM3=11
0.894599 19.745785 -88.05616
1.674598 -34.454411 -86.004616
1.674598 -44.986328 -75.353867
2.454597 -52.156219 -63.702328
3.328223 -56.692022 -44.16626
18.054604 -58.930141 -22.915684
-10.805401 -59.583649 -23.473825
3.234596 -56.641624 -3.644921
3.234596 -44.975681 18.606215
52.7714 -25.117279 -51.770054
-48.862801 -32.033699 -51.227497
ID=2068f

LM3=11
10.230556 39.658848 -95.268402
11.810754 -11.586837 -107.908234
11.117814 -26.181091 -91.541061
11.018352 -35.351074 -78.333961
9.17443 -45.870232 -61.722382
22.11511 -50.483006 -40.226051
-8.118509 -51.700664 -40.182316
6.648659 -51.198627 -21.260134
4.246352 -42.451481 -0.017019
58.541405 -14.368711 -65.149857
-39.929577 -19.736181 -72.174362
ID=2078f

LM3=11
5.605003 22.245415 -100.015923
7.165001 -35.380428 -95.997627
6.385002 -47.121307 -80.875404
6.385002 -55.747875 -64.239624
5.461304 -62.086105 -42.413601
19.241302 -62.722786 -23.487095
-8.435001 -62.709461 -24.969906
4.044998 -57.586937 -9.033961
2.485001 -42.898464 15.938483
56.688439 -34.60669 -50.350975
-45.5751 -31.518047 -57.318703
ID=2087f

LM3=11
0.731987 24.853638 -98.014633
-1.859735 -25.746214 -105.681335
-1.448568 -36.064137 -95.426201
0.468251 -47.928448 -75.482773
1.570471 -60.745228 -45.984772
15.233735 -58.198025 -27.68173
-12.985897 -59.594925 -26.694992
2.587014 -54.150887 -9.457744
1.323325 -45.845051 13.56434
55.74284 -30.059464 -56.704556
-56.388275 -29.652622 -53.17083
ID=2094f

LM3=11
-0.207758 27.303835 -96.237762
-1.248796 -21.055079 -92.492416
-1.337626 -38.094929 -73.468987
-2.08259 -44.355461 -59.120461
-2.487207 -50.812778 -36.526199
11.945288 -54.180103 -17.988764
-15.465578 -52.722946 -17.42046
0.147169 -54.517929 0.559968
1.839453 -41.488422 28.347258
47.139919 -28.583609 -48.655899
-56.134556 -30.521885 -38.40144
ID=2156f

LM3=11
-1.777342 28.965149 -92.573212
-3.134284 -26.995008 -92.106133
-3.716087 -35.996147 -81.589561
-2.654397 -43.674587 -72.301865
-2.895818 -54.586552 -51.386646
13.582208 -57.062447 -33.198387
-17.225344 -56.650822 -32.916027
-1.409784 -52.666477 -13.883197
-1.098342 -39.109432 11.214495
51.56377 -23.212292 -61.799072
-55.019325 -24.74334 -61.804035
ID=2161f

LM3=11
-3.191308 13.89525 -93.356682
-1.23783 -29.514393 -93.894852
-1.387119 -48.042366 -78.452431
-1.576641 -56.876225 -65.045586
-1.135119 -60.596298 -43.310791
13.172441 -60.766064 -25.775377
-15.426329 -57.303833 -23.460501
-0.741459 -55.524014 -6.557302
0.981615 -44.158291 13.565004
52.650524 -36.388115 -51.969704
-56.160488 -30.420078 -52.663193
ID=2174f

LM3=11
-3.184124 36.437901 -85.083893
-3.791153 -4.8651 -96.848167
-4.117405 -18.206432 -89.943153
-4.119137 -32.55645 -77.663979
-3.958472 -45.908539 -56.886436
9.94498 -52.751186 -37.843731
-19.285433 -52.48114 -37.013844
-3.898496 -51.969223 -17.400385
-3.291799 -38.654335 4.135209
47.205723 -12.753691 -63.248028
-56.140446 -10.565849 -57.059547
ID=2183f

LM3=11
2.913135 20.565748 -99.987816
2.254681 -34.344086 -97.945213
2.827376 -46.63987 -86.28952
3.36647 -57.953342 -69.396111
2.898028 -66.782402 -44.328896
18.122381 -64.880028 -22.134964
-12.715936 -62.815983 -23.962326
2.631311 -59.877155 -5.591181
2.11341 -42.336948 19.969912
54.123158 -33.92181 -52.724789
-52.058285 -35.137276 -53.551205
ID=2213f

LM3=11
-1.37339 34.242416 -95.785385
2.175937 -19.559574 -101.343063
3.208219 -37.139919 -89.782104
1.79034 -49.541431 -75.868683
1.496477 -55.475689 -52.397743
17.25303 -57.071913 -30.122948
-12.984713 -57.558208 -30.35713
1.97963 -56.032005 -11.790864
0.777556 -45.693874 13.487421
58.224609 -27.563238 -55.862133
-54.688931 -28.717564 -58.084217
ID=2221f

LM3=11
4.085589 18.163408 -94.940018
4.270091 -39.463921 -85.580917
5.092788 -48.668301 -73.2481
3.844584 -57.059532 -56.521709
4.309335 -62.548275 -37.089096
20.516548 -63.468201 -18.327364
-8.230823 -61.289143 -19.082613
5.39559 -60.945911 0.021348
5.044307 -45.869377 22.031342
57.757961 -38.714912 -44.415909
-50.147209 -34.083698 -45.290035
ID=2252f

LM3=11
2.577333 24.41976 -109.755501
6.021501 -33.115585 -103.264992
4.177897 -39.910004 -92.803299
-0.659959 -50.466713 -79.133774
-2.437212 -53.669495 -52.613426
13.392684 -57.369839 -31.967772
-17.437057 -55.628273 -31.374697
-1.716886 -52.767246 -13.130788
-1.813694 -39.359093 9.130817
54.995949 -30.769339 -59.253525
-53.718693 -26.806284 -62.093529
ID=2314f

LM3=11
-0.179212 16.858061 -99.769455
1.172242 -29.022139 -96.792252
2.763448 -43.842339 -84.387466
2.389155 -54.680664 -68.193527
0.635866 -61.311138 -40.788628
13.99118 -63.127285 -22.450567
-12.92141 -62.870758 -23.055622
0.682926 -59.24464 -3.945715
1.493393 -47.071884 15.726388
55.863899 -38.981312 -50.390881
-53.048897 -34.155804 -51.068405
ID=2333f

LM3=11
-2.488848 24.698732 -97.773331
-2.98065 -25.739883 -103.09803
-4.040354 -41.212273 -88.823959
-4.340956 -49.5667 -74.827835
-3.736022 -60.416893 -52.514889
12.203763 -63.919033 -31.956141
-16.390802 -62.484932 -31.446314
-0.852452 -59.625595 -11.016309
-0.356726 -48.231232 10.868733
56.384186 -22.875465 -63.425961
-61.12064 -21.958376 -59.41338
ID=2343f

LM3=11
-9.143473 -3.351437 -105.594093
-6.281652 -44.338928 -96.398834
-6.489213 -57.160431 -77.150612
-7.685514 -61.662048 -60.446526
-6.347018 -65.816422 -36.907398
9.246397 -62.799805 -20.631516
-18.987408 -61.998764 -19.633141
-3.381571 -57.803909 -2.915568
-2.011942 -43.665672 18.573181
45.487545 -45.039745 -60.558495
-58.958374 -40.035751 -54.057793
ID=2349f

LM3=11
-3.476088 27.829081 -91.805069
-1.043191 -23.746733 -93.39444
-1.007585 -34.737995 -84.573128
-1.90419 -47.436195 -66.094467
-1.085667 -56.126491 -43.087295
15.528126 -56.599907 -22.924931
-14.201354 -57.82645 -22.481853
1.50772 -53.196781 -3.640373
2.59271 -41.190815 21.64443
52.391605 -27.190535 -50.146488
-52.308853 -30.111872 -51.607147
ID=2359f

LM3=11
-4.729673 24.210967 -95.236258
0.180124 -39.730348 -92.146359
0.904774 -48.809145 -82.702195
1.177317 -54.186012 -69.341789
1.265132 -60.273125 -46.398289
16.222363 -64.238973 -28.253217
-13.618019 -65.796758 -26.438963
1.836747 -62.031605 -9.265085
2.460364 -45.919277 14.22895
55.921004 -33.20548 -58.308449
-53.537516 -38.741457 -59.535187
ID=1385m

LM3=11
-0.41594989 12.30839941 -103.9715234
2.635405518 -34.21337109 -102.7570938
1.2082948 -47.63588672 -89.62992969
-0.287361572 -57.39382422 -67.22686719
0.674278754 -62.26105423 -43.38956123
16.26249512 -60.74129688 -23.01231836
-15.51878906 -60.64769141 -25.10061914
1.086645874 -55.48592578 -4.737634766
0.980600342 -42.65703125 16.26851074
56.28438672 -29.24977344 -58.43034375
-54.58924609 -28.27717969 -57.97962109
ID=1395m

LM3=11
0.275597717 28.94611328 -99.77066406
-1.06115918 -26.52611328 -102.2651406
-0.360020905 -38.9298125 -93.26188281
0.537924744 -47.65521484 -81.04471875
-0.857299011 -63.21918359 -51.88153516
16.43451367 -64.34803125 -35.53273438
-16.61755273 -62.43231641 -33.25267969
0.564079468 -62.27480859 -15.59725391
-0.148631653 -49.10734375 8.597806641
56.78104688 -28.40929688 -61.31633984
-54.70530078 -25.96130273 -65.77447656
ID=1400m

LM3=11
0.148031754 34.81957813 -94.19439063
1.231189575 -14.88848242 -97.22248438
1.487597534 -29.14395703 -88.55080469
5.922427734 -44.01135547 -74.25089063
4.944929688 -56.42223828 -57.81308984
23.75373047 -61.16110547 -30.91027734
-13.74582422 -59.87716016 -29.34855664
5.423812988 -56.60163672 -13.31249219
6.083094727 -45.32191406 11.65283203
59.41824219 -25.87384961 -57.32352344
-48.75365625 -26.67228125 -57.96089063
ID=1402m

LM3=11
1.618260742 31.0526543 -92.5558125
-3.706531006 -24.00660156 -92.93660156
-2.891610596 -31.6049707 -87.26564063
-4.188791992 -42.80169922 -73.554625
-2.637315918 -52.73389063 -54.82901953
11.76501758 -58.29145703 -32.86660938
-17.70526367 -58.49412891 -31.31675586
-2.89252417 -58.93226563 -13.41901074
-0.675788025 -43.76217578 12.87841895
51.20285156 -16.44406836 -63.6485625
-52.35552344 -14.53136231 -61.88234766
ID=1423m

LM3=11
-3.017063965 25.43187305 -94.63909375
-0.804110596 -24.29220898 -90.486625
-0.968526062 -31.49368164 -84.66017188
-0.201508499 -43.38537109 -72.3381875
-0.08426487 -50.44114453 -53.43161719
15.97905078 -53.61073828 -33.06775781
-13.97993066 -52.96004297 -34.33897656
2.534820557 -50.89363281 -15.49338184
2.757371582 -35.54891016 6.510199219
49.47208594 -27.20169727 -59.00322266
-51.62807031 -27.62793555 -55.98219922
ID=1424m

LM3=11
2.554299805 15.48147754 -96.84328125
7.212639648 -27.66102148 -94.02429688
6.799148926 -39.22778125 -83.97970313
6.287717285 -51.00993359 -67.93872656
4.547686035 -59.05785547 -42.26080859
17.83181832 -57.9133546 -23.76579209
-9.090324219 -59.17913281 -24.71504492
3.918712158 -56.93727734 -9.171535156
2.453281494 -46.39892578 11.70170117
51.383125 -31.18499414 -54.91505469
-45.15702734 -34.5755625 -61.15542578
ID=1432m

LM3=11
3.143254883 29.19874805 -97.34082031
-0.337727844 -22.87329102 -99.70917188
-1.731163086 -32.96715234 -90.37559375
0.850193115 -45.82026172 -76.34405469
0.549104431 -61.97799609 -51.30616406
17.03641211 -63.89399219 -32.66558398
-17.89931445 -64.03263672 -30.91300195
0.290824585 -59.50483594 -11.87967481
0.215964905 -47.32238672 12.58233106
60.78809375 -29.95398438 -57.45542188
-55.545625 -27.8231543 -64.38848047
ID=1435m

LM3=11
-2.24894043 18.16416797 -99.43088281
-0.904081055 -37.43523828 -94.71146094
-0.980964417 -46.61218359 -84.06569531
0.402821838 -56.2641875 -70.31069531
-0.355914856 -60.01148438 -40.91564063
14.90565234 -62.89100781 -21.7590625
-15.48810352 -61.54220313 -21.40246289
-0.212105484 -57.82849609 -3.648390625
1.193928589 -41.01330078 16.00214941
53.76540625 -35.74992188 -58.16898828
-55.09471484 -34.36503125 -56.56680469
ID=1437m

LM3=11
-1.444571899 31.23720898 -94.86895313
-3.219411865 -19.34010352 -98.31080469
-4.100740234 -29.8869043 -89.3691875
-4.283879883 -41.33802344 -75.71500781
-5.224134766 -52.24984375 -53.77798047
9.238033203 -56.65607031 -36.76226172
-17.90380469 -56.11580078 -34.88214063
-4.180558105 -57.59107813 -15.64778613
-3.039670654 -42.93171094 9.459823242
47.49528906 -20.92285352 -62.49073438
-55.44946875 -20.06657031 -58.46982031
ID=1442m

LM3=11
2.169928467 15.36551563 -104.9352109
1.105736938 -35.51885938 -101.8889922
-0.076673141 -45.39689453 -91.61535156
0.063987045 -56.46044922 -78.07833594
0.21789646 -62.3697081 -56.56158315
18.08826172 -61.99179688 -35.33869531
-15.8400484 -61.66096887 -35.03780944
1.60533728 -53.81689063 -15.61023535
0.866862915 -40.0800625 5.546833496
54.65666406 -36.54380859 -63.17710938
-51.84591406 -33.86318359 -64.16702734
ID=1450m

LM3=11
0.7348927 41.00419922 -97.02100781
0.747354126 -12.21977832 -103.0629063
0.025213308 -26.47326758 -95.81738281
-0.813619812 -37.65198828 -85.528
-1.966618286 -48.621875 -64.67205078
14.74272266 -53.48135938 -46.15856641
-17.09015234 -54.2190625 -44.80052734
-0.171594543 -55.11719141 -26.23238086
-0.080930229 -43.45657813 1.707015259
55.2730625 -16.99901172 -65.77722656
-55.47461719 -11.76454004 -67.124875
ID=1454m

LM3=11
-3.912384033 34.14717969 -93.9606875
-0.908062256 -31.64106055 -91.070625
-0.774983826 -37.68715625 -85.96649219
-2.851583984 -48.46813672 -71.64482813
-3.454184814 -55.61016016 -51.09273438
12.85080957 -56.83803516 -29.07670898
-18.57934766 -54.22007813 -28.91186914
-2.569718506 -51.33676563 -11.48577539
-0.355945038 -39.69955469 7.993428711
53.40047266 -30.57264258 -58.15100781
-54.62372656 -26.19039063 -55.7408125
ID=1460m

LM3=11
4.512459961 16.68194336 -103.6223438
-0.218265106 -44.53260156 -91.0786875
-0.301845245 -50.45369141 -83.01795313
-1.358774414 -56.42193359 -72.71935938
-1.541874023 -60.93133203 -48.15212891
14.32242871 -59.02904297 -26.77413867
-16.86066406 -58.83657422 -26.05476367
-1.450789795 -55.25498828 -8.365859375
-1.269854736 -40.37282031 12.24713867
53.75427344 -32.81208594 -59.31773438
-54.22551563 -29.56173438 -56.09830859
ID=1627m

LM3=11
4.181273438 23.01942773 -99.70809375
4.961273438 -27.28756055 -99.33257813
3.401273438 -44.39340234 -83.68123438
1.841273438 -55.07757422 -68.466625
1.061273438 -62.65385156 -42.70316406
16.17548438 -64.15555469 -28.06720508
-13.75872656 -64.31575391 -27.30992578
0.962539063 -65.64774219 -8.451308594
0.281273438 -50.47796094 17.08120508
54.0495625 -36.16958203 -54.83455859
-55.09872656 -36.59851953 -55.72256641
ID=1870m

LM3=11
5.986072 25.024395 -91.133263
6.012826 -28.190874 -94.265991
5.879376 -38.119991 -85.759285
4.487789 -50.790047 -71.665504
5.749597 -61.872295 -48.212524
20.762299 -66.79245 -27.577644
-11.253678 -66.675713 -27.367847
4.917654 -64.014938 -10.870153
3.565907 -48.802147 11.011341
59.753738 -29.93646 -53.836662
-42.031925 -27.792063 -70.321861
ID=1871m

LM3=11
-1.886853 10.326365 -107.385597
-1.106855 -40.486168 -101.168678
-1.106855 -50.141865 -89.567772
-1.886853 -57.611874 -77.269791
-1.106855 -61.138657 -51.822399
15.27315 -62.097862 -32.988186
-14.490151 -61.617695 -34.473957
0.453143 -60.87281 -14.036942
-0.326856 -47.87571 6.571116
50.37315 -30.79361 -64.991829
-53.859955 -30.549934 -63.921539
ID=1880m

LM3=11
2.953441 30.979525 -102.110596
5.430339 -16.778807 -107.466728
6.348535 -34.237556 -99.852432
5.97335 -53.111221 -73.975105
5.042778 -58.082111 -54.592712
19.512014 -60.983173 -33.139801
-10.932864 -61.566544 -36.543976
4.040724 -61.669617 -16.089025
2.028795 -44.898735 8.310086
62.036171 -19.544403 -61.515255
-57.204529 -24.341902 -61.422752
ID=1892m

LM3=11
0.647316 15.252522 -110.333488
1.433826 -39.946297 -107.271782
0.756967 -48.085266 -94.772064
1.682515 -55.533627 -82.116119
1.515909 -63.878441 -55.379665
16.527983 -64.391518 -36.089844
-14.621845 -63.99355 -35.768236
0.181291 -64.734917 -16.569874
0.763018 -50.08992 10.242199
59.211487 -39.187664 -63.420864
-57.430496 -37.464333 -64.708328
ID=1905m

LM3=11
-1.050341 25.418333 -95.610237
-1.577219 -38.070702 -85.884521
-0.861361 -48.095825 -76.937988
0.002878 -55.571239 -66.884872
-0.462327 -60.13065 -53.30751
15.037218 -53.877903 -30.854565
-15.789688 -59.709232 -33.702667
-0.488651 -59.305897 -15.413888
0.072863 -43.693199 8.810335
50.959927 -26.999044 -56.241894
-52.707546 -27.522161 -56.26664
ID=1908m

LM3=11
3.719805 13.900369 -106.291481
0.907735 -41.219894 -95.510811
0.114345 -49.259266 -83.710609
-0.011379 -54.699284 -68.112877
-0.429281 -55.512226 -43.902603
15.670251 -56.471581 -26.079445
-16.937542 -55.713699 -25.830368
-0.786442 -52.818794 -8.600287
-0.335612 -38.019516 12.219526
53.406479 -35.609467 -63.455235
-50.695957 -33.040676 -63.780193
ID=1911m

LM3=11
0.982888 21.880178 -101.115433
-0.341009 -33.646961 -93.112434
0.862183 -45.070728 -83.088524
1.593729 -54.354019 -74.542999
3.699785 -59.83672 -55.980938
18.578924 -60.891129 -34.235889
-11.521053 -61.77356 -32.907124
2.345127 -54.834564 -16.632208
2.182924 -42.915413 10.103354
52.600857 -24.57313 -64.276215
-49.991272 -27.080595 -62.513538
ID=1913m

LM3=11
0.612872 29.254925 -100.683228
1.199438 -24.392357 -102.07827
0.577953 -36.771393 -91.861977
1.026353 -45.667488 -76.266121
0.89782 -53.575283 -50.21051
16.630535 -56.515186 -29.648191
-14.654886 -56.777126 -30.180077
0.553065 -55.349087 -10.494934
-0.319339 -40.860622 15.119191
62.5243 -28.549149 -56.989647
-57.009697 -30.197386 -66.417122
ID=1919m

LM3=11
0.700195 29.677214 -93.846832
4.182894 -31.293144 -95.984131
4.681319 -38.992935 -88.126678
4.938998 -48.578327 -76.933327
3.806744 -61.046024 -50.257698
17.788149 -61.738533 -30.272985
-11.89584 -63.58815 -30.500288
3.265385 -60.712303 -10.637108
2.967601 -47.571972 11.243647
53.082054 -31.260233 -63.363804
-49.066055 -34.881649 -62.606312
ID=1931m

LM3=11
1.880163 17.9023 -106.108719
1.611747 -40.915161 -92.493652
1.127417 -47.830322 -84.69693
2.553968 -51.258888 -71.569496
2.420251 -54.331879 -58.228233
18.771179 -54.962666 -34.353352
-12.943032 -55.765237 -33.965687
1.770664 -51.16576 -16.282339
1.622746 -40.866306 5.260236
59.413742 -33.601608 -57.790234
-54.007961 -30.530153 -55.409107
ID=1937m

LM3=11
-2.716703 27.63368 -98.622948
0.278767 -30.551178 -97.908714
0.633039 -38.975285 -90.45108
0.352813 -49.902462 -78.063591
-0.252803 -59.547234 -53.940269
15.888227 -62.65527 -30.926561
-16.144213 -63.408768 -30.783455
0.066845 -62.023132 -11.676493
0.316409 -45.369541 10.581021
51.495209 -25.785721 -61.271088
-53.124809 -30.950098 -61.832397
ID=1941m

LM3=11
-0.030863 32.33839 -88.771248
-5.459969 -30.890463 -84.279648
-5.08534 -40.348312 -77.957336
-5.353294 -50.271099 -64.967644
-4.141171 -54.70932 -40.989086
11.629038 -55.623398 -24.199757
-20.04426 -55.613361 -22.459848
-3.616514 -52.999111 -5.333813
-1.411098 -37.636326 19.842155
49.678955 -21.094759 -53.784866
-59.621929 -19.786182 -49.738674
ID=1950m

LM3=11
4.112009 21.611984 -108.505226
2.809838 -38.473804 -100.35788
2.366337 -44.743301 -89.382004
2.163779 -53.352272 -78.076653
1.648106 -65.889984 -51.760315
19.52224 -65.002007 -27.42857
-15.390499 -63.92218 -26.314293
1.746739 -59.759979 -8.671101
0.91618 -45.290527 12.797792
53.917053 -26.348509 -66.568596
-49.099068 -27.561043 -67.029076
ID=1953m
