# Supplementary material for: Three-dimensional geometric morphometric studies of modern human occipital variation
Source: PLoS One. 2021 Jan 14;16(1):e0245445. doi: 10.1371/journal.pone.0245445 (PMC7808672; doi:10.1371/journal.pone.0245445)
Supplement: S2 File — (TPS) [file pone.0245445.s002.tps]

LM3=11
2.118427 6.559034 -89.55262
-1.699357 -38.218311 -81.871132
-2.220096 -51.415592 -67.46434
-2.797274 -60.015663 -50.232201
-3.375891 -65.247841 -27.691957
11.363196 -60.961597 -7.779518
-16.63773 -62.483086 -8.484088
-2.087454 -59.433395 8.303245
-2.199278 -43.273323 25.259521
47.672138 -34.305309 -39.658867
-49.823429 -36.155476 -39.413662
ID=yno4f

LM3=11
-0.117417 26.021336 -76.937996
-1.062096 -44.180687 -76.931793
-2.567763 -54.175224 -65.182518
-1.733954 -56.757839 -53.902821
-1.362707 -57.82774 -33.131474
13.647766 -59.59457 -8.957655
-16.139225 -58.939331 -11.392814
-1.304301 -55.535191 6.376093
-1.594645 -43.257065 26.022976
52.290901 -34.718506 -42.500347
-52.235809 -31.855782 -42.424339
ID=yno16f

LM3=11
1.354401 27.628231 -89.496529
4.651423 -32.813084 -82.787544
3.742769 -39.904274 -80.130257
4.069977 -48.836483 -61.828053
3.545849 -55.571255 -35.200771
19.28216 -55.895226 -20.630789
-13.479671 -56.436123 -20.954838
2.156586 -51.3755 -1.608014
1.593569 -36.961418 20.308863
55.97369 -30.096149 -47.654579
-51.140488 -25.523769 -54.617561
ID=yno22f

LM3=11
0.307095 39.479565 -86.026421
1.789105 -4.677575 -83.351654
3.945121 -19.316685 -70.910759
2.354262 -28.285282 -55.111057
2.084469 -33.879414 -32.381672
15.788963 -30.552593 -15.102928
-12.936279 -28.950642 -17.168079
1.169528 -25.541794 0.828294
1.144661 -12.420701 19.48456
52.54343 -3.451093 -44.641605
-50.012783 -5.862088 -45.873951
ID=yno26f

LM3=11
0.495853 37.231552 -78.383148
0.603304 -13.149091 -82.667259
1.65495 -22.584202 -77.838509
3.285927 -37.628693 -59.256393
2.197271 -45.04237 -36.313774
16.955877 -44.957851 -17.095772
-14.238965 -46.297935 -18.032799
0.700854 -44.642769 -0.599257
-0.274473 -31.244261 20.401951
50.673153 -12.249705 -45.098251
-48.849438 -19.397167 -50.096649
ID=yno27f

LM3=11
1.871095 13.967951 -91.588264
0.911096 -44.812241 -80.084183
-1.191306 -53.37421 -74.548607
-0.048903 -62.679924 -59.017258
0.911096 -66.795395 -37.475151
17.903795 -64.642242 -20.256878
-11.5689 -63.723091 -24.061388
1.871095 -59.65699 -3.711047
0.911096 -42.950787 15.253047
54.961189 -35.963207 -54.593792
-48.048904 -39.294403 -59.12505
ID=yno28f

LM3=11
-1.308599 6.874896 -90.880455
-0.3486 -44.824387 -80.130661
0.393694 -49.172115 -75.768005
-1.308599 -55.27877 -54.886822
-3.228605 -58.901539 -27.344929
12.131395 -54.195782 -9.823742
-17.027601 -56.120087 -9.762185
-3.228605 -49.402779 5.894825
-3.228605 -37.574272 21.336948
44.7714 -34.787277 -52.326237
-51.2286 -33.403091 -47.176334
ID=yno30f

LM3=11
5.68693 49.869007 -83.641403
5.651767 -7.855736 -82.952774
5.457764 -13.206467 -79.153389
3.506767 -22.64896 -59.770035
2.123333 -31.223984 -32.676659
16.524662 -29.833843 -13.509996
-12.600578 -31.040691 -15.948536
0.573181 -27.58152 1.401664
-0.713264 -15.528221 22.875692
54.555943 0.973167 -42.959846
-51.423862 -5.341656 -45.732304
ID=yno31f

LM3=11
1.142609 51.257347 -90.95224
1.909016 -13.753093 -84.791565
1.622509 -20.86377 -75.696472
2.020059 -34.442379 -57.826496
1.621202 -39.738945 -35.046082
18.944572 -38.283783 -15.779467
-14.576761 -36.34848 -18.805779
1.142492 -34.020863 0.521819
-0.50158 -14.26192 22.22246
55.532093 3.935758 -53.180073
-52.740749 -1.184089 -56.630463
ID=yno32f

LM3=11
0.606388 17.070486 -83.730133
-1.583932 -33.610397 -86.574707
-1.122998 -39.578743 -81.769989
0.252547 -53.954651 -63.781113
-1.886272 -59.43454 -44.225613
13.675854 -57.674419 -25.75491
-16.078012 -55.483601 -25.125103
-0.419687 -52.461422 -7.463709
0.243129 -42.527476 15.340168
48.499687 -37.353279 -50.708973
-50.465031 -35.733524 -44.871479
ID=yno33f

LM3=11
1.7417 41.86554 -85.996216
-0.595901 -13.834735 -78.769775
-0.595901 -20.291332 -69.636475
0.364098 -29.30238 -52.81916
-1.001403 -37.85231 -31.591663
15.724099 -34.952465 -11.297011
-16.915901 -35.408291 -12.944007
-1.5559 -30.793072 2.323314
-1.5559 -13.934623 24.146626
53.4347 -5.332442 -43.719803
-51.475903 -9.393413 -46.238659
ID=yno36f

LM3=11
3.3496 21.928024 -94.911942
2.869596 -42.356251 -84.352974
2.389601 -51.264427 -72.987411
2.389601 -60.706558 -58.780071
1.909597 -66.409828 -38.569145
15.829596 -62.995834 -18.880466
-13.450399 -61.494251 -20.127748
0.469603 -58.056141 -2.970042
0.469603 -41.733704 19.293146
55.232903 -29.108507 -49.110554
-52.443199 -27.9424 -55.248978
ID=yno40f

LM3=11
3.014231 19.989349 -84.573105
4.516517 -43.323578 -79.817795
4.153302 -50.345882 -70.88031
3.904986 -57.476631 -53.15361
1.978631 -57.172874 -39.618599
19.620319 -53.549793 -26.070375
-13.055128 -52.594456 -28.569183
2.05588 -42.69632 -10.994328
0.009091 -36.268578 16.04216
49.154554 -26.367907 -48.963987
-44.375633 -24.79977 -54.208755
ID=yno42f

LM3=11
1.068895 9.227442 -88.893867
2.028894 -38.939682 -82.686897
0.588899 -45.352364 -73.566368
1.068895 -51.272858 -53.293709
1.068895 -54.486973 -28.90132
15.736994 -51.534901 -8.160276
-14.869001 -52.464802 -9.14946
0.588899 -47.89032 6.839417
-0.851103 -37.468258 23.489166
53.868896 -35.745735 -43.20945
-49.331104 -37.407799 -45.661949
ID=yno46f

LM3=11
0.742845 28.332817 -84.208626
1.702844 -27.286596 -81.974007
1.702844 -33.465778 -75.799301
1.702844 -42.463879 -62.082718
1.109849 -52.6758 -40.756985
14.182848 -52.48011 -22.297089
-14.617151 -54.206921 -21.313721
0.742845 -51.88974 -5.720018
-0.217154 -41.349659 21.033157
51.064941 -24.240217 -47.296944
-49.000854 -25.72624 -50.423042
ID=yno64f

LM3=11
0.446012 19.016705 -89.832649
-1.296902 -42.422722 -80.537994
-1.483308 -47.573963 -73.399361
-2.766508 -54.820648 -57.457756
-2.495435 -56.088535 -39.865166
10.90821 -53.330318 -20.538778
-14.739177 -51.279949 -20.917694
-2.179294 -48.468357 -4.60158
-2.429153 -37.842869 17.245487
51.783779 -29.952019 -50.31189
-52.218704 -21.955381 -50.750778
ID=yno66f

LM3=11
0.464753 22.298481 -78.920456
0.464753 -30.214359 -72.347267
0.944757 -39.544975 -62.234818
1.424752 -44.259293 -48.817272
1.424752 -45.477333 -38.262989
15.153756 -45.183228 -20.501381
-13.455245 -47.31831 -20.031614
1.904756 -44.679619 -5.138787
0.944757 -33.829613 14.211287
52.757181 -18.098048 -43.721978
-51.048248 -22.035275 -42.9506
ID=yno77f

LM3=11
-2.086135 31.436592 -82.339783
-4.069154 -30.94924 -78.214378
-3.872126 -34.530025 -73.551773
-3.232048 -46.373543 -55.612244
-1.444682 -53.251072 -37.585972
12.917808 -51.514561 -19.905455
-15.453167 -53.792706 -18.588078
-1.427365 -48.406551 -2.849153
-1.568556 -37.685921 17.250116
49.07827 -21.477522 -48.85854
-53.694946 -19.172493 -41.820969
ID=yno99f

LM3=11
-1.123446 14.189152 -92.559708
0.796552 -46.36499 -78.648804
0.796552 -50.842766 -74.624748
-0.163447 -55.131004 -55.756481
-1.123446 -58.694828 -25.802824
14.722282 -52.777928 -7.808264
-14.20685 -53.13636 -7.321386
0.796552 -49.337627 8.492127
0.796552 -32.494778 24.407709
56.138447 -31.694469 -41.849083
-53.92345 -35.766068 -39.710587
ID=yno114f

LM3=11
0.191654 21.431231 -82.069725
0.191654 -27.146303 -84.679092
0.191654 -36.958687 -77.463669
-0.768346 -46.420773 -56.39669
-0.768346 -53.638966 -32.030758
15.551654 -54.828476 -15.178382
-15.168347 -51.861309 -14.435626
-0.768346 -50.747894 4.890737
-0.768346 -38.091118 22.144709
51.071651 -26.935686 -46.759151
-53.028049 -23.704077 -47.094154
ID=yno115f

LM3=11
1.91995 14.953123 -82.756157
-1.920054 -42.885265 -73.610977
-0.960047 -51.806538 -65.325195
-2.880053 -59.773731 -52.336037
-3.840052 -63.951832 -36.419174
12.271337 -60.428478 -19.822752
-17.28005 -60.333801 -20.790249
-1.920054 -58.215904 -2.487337
-1.920054 -43.210957 14.165359
52.799953 -37.56356 -47.121723
-53.555653 -31.012947 -50.041424
ID=yno117f

LM3=11
2.062795 23.682032 -88.91066
4.9428 -33.371731 -85.810234
4.9428 -39.819237 -79.894707
5.902799 -52.591007 -58.860718
3.982801 -61.506123 -36.028111
15.861322 -57.290434 -17.441435
-12.337202 -59.779915 -19.004187
1.102796 -53.863091 -1.583117
0.142797 -41.166348 17.851353
55.380497 -31.590055 -46.770363
-48.585003 -33.104877 -49.302025
ID=yno124f

LM3=11
0.326147 18.414917 -93.043007
1.286146 -30.284929 -90.953163
1.286146 -35.957661 -89.561417
-0.633852 -51.239624 -64.440216
-0.633852 -58.276924 -38.889519
13.76615 -57.966663 -23.353296
-15.993849 -58.086468 -22.400778
-1.053808 -52.71985 -5.369611
-1.593851 -42.852169 15.455616
54.527153 -27.044794 -52.171516
-54.393848 -29.043926 -51.70295
ID=yno130f

LM3=11
3.135308 18.284885 -85.990013
3.265504 -43.79071 -72.358894
2.657167 -50.243977 -64.549736
2.081368 -55.999214 -47.808571
-0.166751 -60.449585 -28.254168
13.473808 -58.026123 -13.138886
-13.419448 -58.837334 -13.660591
-1.073699 -53.876472 3.46251
-1.21406 -42.411961 24.558832
54.356064 -33.521072 -39.383881
-52.119106 -34.393787 -40.719788
ID=yno138f

LM3=11
-1.415748 9.651763 -90.314453
-4.93058 -39.043865 -83.785866
-6.106478 -48.804615 -79.007813
-5.490285 -61.21986 -54.4081
-5.394598 -63.531807 -31.741272
10.837879 -55.385738 -14.332724
-17.839132 -55.951862 -12.790445
-2.731181 -52.077509 1.370174
-1.450692 -37.30946 25.020535
48.216354 -34.77227 -52.004162
-56.261112 -28.61545 -46.659153
ID=yno142f

LM3=11
-0.325916 11.309559 -88.231789
-1.878851 -36.400478 -84.324516
-2.060372 -44.910866 -76.594124
-0.234951 -54.320042 -56.279881
-1.338933 -54.822697 -36.006351
13.847823 -54.627504 -19.569291
-16.172592 -55.417126 -19.740091
-1.157614 -52.382713 -4.501963
0.24133 -37.958462 18.673824
54.201107 -32.899536 -50.319462
-54.767693 -31.0191 -50.273529
ID=yno145f

LM3=11
1.238393 15.956673 -87.781342
-0.572511 -44.302036 -75.495285
-0.8859 -53.120182 -70.187988
0.418481 -58.871918 -56.058727
-0.03388 -66.231216 -34.61021
15.78419 -62.35873 -12.849085
-15.771786 -62.871414 -11.606988
0.255214 -55.749973 3.939647
-0.199114 -38.089489 22.421993
51.197031 -33.841652 -48.258486
-51.587105 -36.546028 -48.485241
ID=yno148f

LM3=11
0.003399 2.004603 -89.843704
-1.012472 -46.520542 -84.446754
-0.111475 -55.568851 -78.27993
-1.058685 -61.292465 -56.490101
-3.322762 -66.375603 -35.776371
9.455887 -66.769081 -12.417012
-20.435844 -66.539169 -15.053865
-4.908442 -64.115578 3.085142
-4.198878 -48.062862 23.798903
50.393497 -44.184055 -48.339367
-55.084522 -39.678089 -48.676449
ID=yno165f

LM3=11
-2.13788 8.158795 -89.599968
-1.194377 -50.584427 -77.832428
-1.068799 -56.314568 -72.230217
-2.208703 -68.446442 -49.949551
-3.23345 -73.849648 -28.95722
14.118713 -69.844711 -10.834227
-19.219862 -69.913986 -9.082227
-3.967905 -64.076973 9.113914
-2.540145 -43.591644 26.889769
51.623516 -46.016495 -42.870262
-57.439182 -43.608475 -41.088158
ID=yno172f

LM3=11
2.253326 21.08442 -87.992455
-0.994903 -29.544451 -85.921638
-2.349002 -37.326107 -81.551292
-2.757028 -49.036251 -64.479782
-0.243111 -52.78582 -45.857823
16.036947 -55.409561 -25.105318
-14.424802 -54.411428 -22.797221
1.903155 -50.334209 -9.033306
1.378131 -40.377911 12.022201
52.096336 -33.846573 -56.569824
-48.656834 -27.257925 -55.024673
ID=yno178f

LM3=11
0.346567 30.805002 -84.708839
-1.39683 -23.752621 -87.441948
-2.332437 -35.844799 -76.723915
-2.743491 -47.169189 -60.782543
-2.635635 -54.898846 -33.428856
11.499013 -56.094418 -20.219927
-17.045292 -56.690323 -18.824993
-2.825109 -51.735672 -3.534174
-1.841482 -44.435139 15.36135
57.199848 -25.88727 -45.778194
-52.365983 -18.968792 -50.065904
ID=co104f

LM3=11
-1.985785 33.697834 -89.394516
-0.727396 -19.222282 -98.733604
-0.745725 -27.720158 -94.733757
-0.46588 -42.863251 -79.349281
-0.36121 -56.154396 -51.5728
16.091125 -57.387562 -35.332069
-16.667084 -56.321175 -36.19138
-1.338092 -55.135452 -16.406443
0.210839 -44.701752 2.992118
52.685991 -23.587284 -62.371473
-53.135208 -22.225113 -59.464481
ID=co257f

LM3=11
2.885601 16.013037 -88.54969
1.925602 -43.601898 -84.653191
0.005604 -55.176884 -82.142593
0.005604 -64.900002 -58.807064
-0.954403 -66.473358 -31.699224
13.445599 -61.036457 -16.179537
-15.074799 -59.070541 -18.356434
-0.954403 -57.555988 -2.961426
-0.954403 -43.804436 16.926155
58.565601 -39.608032 -46.031109
-54.3405 -40.132454 -51.567966
ID=yno6m

LM3=11
-0.673942 27.439051 -84.87706
2.604089 -37.660488 -75.146988
2.800575 -45.672001 -70.314827
1.54436 -50.261826 -53.951286
0.439212 -53.811272 -33.87278
13.542194 -52.944199 -18.175343
-13.369724 -53.519234 -19.044218
-0.185131 -49.234722 -1.969864
-0.44764 -37.063171 15.202943
55.863575 -28.461559 -46.221268
-53.566242 -30.322176 -47.669987
ID=yno8m

LM3=11
3.658399 12.697012 -92.616684
1.7384 -34.694992 -84.74527
-0.181598 -42.725693 -76.975067
-0.181598 -52.71711 -58.879128
-1.141597 -59.516949 -38.642563
13.258405 -58.963196 -19.860147
-13.930697 -59.274776 -18.901369
-0.181598 -55.174999 -3.61808
-0.181598 -42.521626 24.365023
50.551701 -36.761406 -47.612823
-49.343098 -32.601437 -47.596424
ID=yno12m

LM3=11
5.507598 28.726622 -89.259064
4.547599 -41.960716 -85.481079
3.5876 -56.912727 -74.705597
2.627601 -64.371635 -62.168468
0.707603 -67.043358 -48.520222
15.107596 -68.435081 -23.671616
-15.612401 -67.945549 -25.528818
-1.556504 -65.708961 -8.23147
-1.832803 -47.037506 12.947783
58.616798 -35.197212 -55.277489
-57.701702 -34.054646 -62.898933
ID=yno14m

LM3=11
0.235752 26.772612 -90.395386
0.399873 -38.169605 -78.791557
-0.493124 -45.165096 -68.385742
0.781299 -49.890335 -55.650524
0.45735 -54.365406 -35.646744
15.901404 -50.869774 -16.212542
-11.987384 -48.836658 -18.298176
0.443292 -45.640709 -1.464688
0.182986 -32.520725 21.898602
56.676048 -30.576197 -43.946373
-55.439251 -28.504278 -42.743011
ID=yno17m

LM3=11
0.737034 25.14543 -87.014595
1.622797 -29.660255 -84.853394
2.326257 -45.446224 -77.425644
2.569011 -53.015648 -56.688419
0.924019 -57.846035 -36.916565
17.569664 -55.580742 -18.291569
-14.112504 -54.426937 -18.777176
1.631324 -49.410305 -1.849751
1.801803 -34.146301 20.975203
54.849014 -28.34417 -51.086838
-52.503109 -25.645779 -51.446304
ID=yno23m

LM3=11
0.202482 15.81962 -91.604843
-0.723093 -36.74366 -85.301102
-0.863085 -41.915703 -83.14389
-0.995554 -50.74778 -61.438168
-1.085596 -54.691971 -35.179813
13.470762 -54.912453 -14.399275
-15.59606 -55.038567 -14.485731
-1.069445 -51.099319 1.094599
0.005682 -37.557663 22.62578
54.479168 -28.566351 -50.34396
-54.949833 -30.459211 -51.515163
ID=yno25m

LM3=11
1.545002 18.131252 -92.534935
-0.375004 -43.000309 -83.940277
-1.410405 -50.633442 -77.088387
0.585002 -59.932343 -62.206005
-0.375004 -65.092934 -41.021629
16.905003 -62.916851 -22.971891
-12.027004 -61.068413 -24.326578
1.545002 -58.317005 -6.347623
-0.375004 -41.871166 14.892019
54.944996 -33.75391 -55.776321
-50.591301 -36.751339 -59.196869
ID=yno29m

LM3=11
-0.093463 18.722143 -95.084953
-2.024759 -35.430614 -90.189056
-1.609843 -45.794476 -84.432724
-1.271664 -47.177235 -63.334579
-1.5388 -54.233748 -37.060975
14.002727 -55.596462 -15.487697
-17.393423 -55.186016 -16.057091
-1.75631 -50.945961 2.848021
-0.927855 -36.120983 26.161425
53.080208 -30.705637 -54.120476
-54.375637 -29.414043 -55.302845
ID=yno34m

LM3=11
-0.336547 4.312634 -91.113686
-2.786247 -46.75238 -85.666405
-3.746246 -56.380215 -74.126625
-2.786247 -62.642826 -57.338142
-2.255488 -66.981714 -30.823389
15.001054 -65.869759 -13.488781
-17.186249 -65.882866 -13.048776
0.093751 -59.050877 4.001986
-0.339149 -45.845219 23.603844
47.882256 -42.656284 -51.214378
-52.706245 -40.587975 -45.416935
ID=yno35m

LM3=11
1.877446 16.296417 -86.775604
0.334348 -43.253323 -75.221397
0.334348 -48.190071 -70.623978
1.294347 -56.389194 -51.988495
2.254346 -62.545403 -30.860788
17.025115 -57.029182 -11.154792
-15.593539 -58.700966 -10.461227
1.294347 -53.602669 4.430052
0.334348 -33.215935 23.545073
51.586651 -32.462505 -43.199692
-48.862953 -34.753662 -45.058346
ID=yno37m

LM3=11
-1.066745 29.807579 -93.093338
1.605954 -17.685242 -89.143555
1.813252 -33.841339 -79.824127
3.190655 -39.391651 -64.489548
3.73325 -51.846252 -45.095268
20.053249 -52.452549 -24.397436
-11.626747 -53.913979 -26.97271
3.73325 -51.082333 -9.759789
1.813252 -39.775387 15.629045
55.093258 -12.779322 -57.698425
-54.826748 -25.642733 -57.664989
ID=yno38m

LM3=11
2.512852 17.10022 -94.122284
2.51775 -31.675419 -98.430992
1.440152 -59.060566 -81.728996
1.67265 -61.049816 -62.379414
0.610654 -67.826645 -36.101379
17.918346 -66.563416 -17.918779
-13.946349 -65.677025 -18.539593
0.60265 -58.503143 0.979033
-0.429553 -42.795246 22.87998
56.870144 -34.864029 -51.938141
-57.823349 -35.425846 -53.466305
ID=yno39m

LM3=11
-0.035304 15.635294 -87.931419
-0.035304 -29.597557 -88.111534
-0.5153 -41.280247 -80.535217
0.309697 -51.043839 -58.574566
0.924695 -54.425079 -32.271854
14.364697 -52.934216 -12.747964
-12.995303 -53.214123 -15.615713
0.444699 -46.9412 3.209369
-0.232799 -34.674877 23.55991
55.644703 -24.759226 -53.955997
-55.553402 -23.936966 -51.237988
ID=yno41m

LM3=11
2.688195 11.087732 -84.086914
2.2082 -44.850403 -71.160767
2.2082 -49.01976 -68.039688
2.2082 -53.420403 -48.645157
1.728197 -51.75769 -21.80529
14.878077 -52.210443 -4.056364
-13.151801 -47.811592 -5.799551
0.768197 -43.561069 7.25995
2.4218 -26.195339 24.215538
51.8769 -31.792084 -48.563965
-47.711803 -28.092346 -47.086781
ID=yno44m

LM3=11
0.295406 42.102322 -92.95826
0.891002 -9.769823 -81.782478
0.295406 -14.360848 -80.526161
0.295406 -18.635063 -53.316963
1.735401 -28.705492 -36.317822
18.055401 -28.246254 -14.221938
-13.624596 -28.678988 -15.637146
2.6954 -23.980793 3.301061
2.6954 -3.61869 24.16514
55.007397 -5.630469 -52.226765
-53.464596 -6.132444 -50.053387
ID=yno45m

LM3=11
4.7706 17.966373 -88.292778
-0.029402 -37.647583 -85.454865
-0.989402 -52.736832 -69.49472
-0.989402 -59.876366 -56.712765
-0.989402 -65.199776 -39.847031
12.7529 -64.987549 -21.56234
-14.4294 -63.492226 -22.927118
-1.949401 -60.617729 -2.955984
-2.9094 -44.660892 16.041985
54.4076 -37.98896 -46.689175
-55.506203 -36.582497 -47.451962
ID=yno48m

LM3=11
0.108963 13.3464 -91.393188
-1.169955 -51.674976 -79.027443
-0.937871 -56.158978 -74.568924
-1.787527 -60.512962 -53.956882
-1.818796 -62.330092 -29.304467
13.547632 -59.300919 -12.268344
-15.4408 -58.091366 -9.710592
-0.633315 -55.054062 5.151077
1.077507 -36.892311 25.613459
55.840317 -42.329037 -46.040352
-57.119713 -38.081894 -45.826881
ID=yno61m

LM3=11
5.419316 12.520862 -89.358078
5.764562 -41.558945 -81.003616
5.593387 -47.230221 -74.378128
3.67582 -55.307369 -46.864769
2.161862 -55.817965 -30.179379
17.940971 -56.842148 -12.37459
-13.117545 -56.446818 -14.665617
1.860708 -49.412445 5.843551
1.371298 -34.60387 23.909422
58.54032 -29.961665 -43.046426
-52.906372 -30.184584 -48.667446
ID=yno82m

LM3=11
-4.361453 27.928362 -95.595009
0.332696 -35.818031 -98.069038
0.296195 -42.566158 -93.756828
-1.177508 -54.77301 -69.144653
0.548697 -62.477333 -42.002346
14.469985 -64.045502 -22.645245
-13.091647 -62.007427 -24.655083
0.081258 -58.182335 -6.452142
0.678586 -42.639782 13.57928
54.126995 -29.557018 -62.988136
-55.188801 -34.772987 -57.125256
ID=yno93m

LM3=11
0.778098 17.776268 -85.783203
2.698097 -44.463383 -80.888306
3.658096 -52.666107 -73.29776
1.738097 -60.616451 -56.474281
1.738097 -66.043144 -34.227589
17.098099 -61.24593 -17.15373
-11.028964 -60.900451 -16.051781
1.738097 -56.067688 -0.514726
0.778098 -39.982964 24.134726
57.257599 -30.718967 -47.418316
-50.101902 -32.059925 -48.687042
ID=yno100m

LM3=11
-0.072953 6.41437 -101.238335
-1.992951 -46.28043 -86.378578
-1.992951 -56.071636 -77.263519
-1.992951 -62.247116 -53.921017
-1.992951 -67.693153 -28.848106
14.644851 -61.588333 -10.498583
-15.432954 -61.614819 -10.195639
-0.072953 -56.952782 7.252689
-0.072953 -36.731144 27.33046
52.652451 -36.498199 -43.960239
-54.792953 -36.057514 -47.776352
ID=yno107m

LM3=11
1.468847 28.819771 -86.418427
1.468847 -22.312769 -92.376961
0.508847 -32.25227 -86.854095
1.468847 -42.252106 -64.306038
0.508847 -49.046249 -43.361038
14.601148 -48.167297 -20.450384
-14.421252 -45.92392 -21.40246
0.508847 -46.028843 -2.202706
0.508847 -35.572422 20.874434
59.694851 -25.669044 -48.210964
-55.327354 -27.255348 -52.056599
ID=yno108m

LM3=11
-0.87933 21.230921 -91.597504
0.000758 -39.1562 -81.665588
-0.787009 -45.054565 -77.925995
-0.150303 -51.78569 -59.104649
-0.687597 -56.859314 -36.803436
16.051022 -59.886349 -16.396883
-16.702879 -58.977642 -16.199116
-0.022603 -57.486019 -0.926709
-0.017936 -37.037415 22.644142
51.774555 -36.112099 -48.653835
-54.584808 -31.568508 -46.062336
ID=yno112m

LM3=11
1.686853 24.537437 -87.886147
-0.233153 -36.793858 -81.385887
-1.193152 -49.612297 -76.411362
0.726854 -55.540268 -58.673145
-0.233153 -60.099693 -37.21373
18.006853 -54.818348 -20.60537
-14.63315 -57.708576 -19.198956
1.686853 -55.723389 -0.462397
0.726854 -38.057381 20.016766
52.566849 -32.398663 -49.3885
-59.98875 -35.037716 -48.215347
ID=yno113m

LM3=11
-1.038505 19.463888 -90.783035
-5.8385 -39.810188 -88.13726
-5.8385 -49.092033 -81.420303
-4.878501 -60.51506 -57.717239
-2.958503 -64.222267 -35.213802
12.401498 -61.695381 -18.47242
-16.103881 -58.267307 -16.358121
-1.998504 -57.020618 -0.478648
-0.078506 -38.026375 19.101358
49.517799 -39.084042 -52.701073
-52.878502 -36.085922 -50.024151
ID=yno116m

LM3=11
2.478149 17.63588 -93.524376
3.696548 -34.102497 -91.949364
1.77655 -48.341694 -79.50663
2.736549 -56.936707 -61.413429
1.77655 -64.64489 -49.011539
16.176544 -65.796173 -25.873243
-15.503453 -65.040192 -26.359434
0.12255 -62.098656 -7.80947
-1.09665 -46.565353 13.06846
56.768944 -35.131969 -54.132614
-55.678452 -37.661495 -54.526409
ID=yno118m

LM3=11
2.627102 17.441427 -88.448013
0.419102 -33.487064 -85.329361
0.419102 -44.067677 -76.749702
1.379101 -49.657772 -58.749119
-0.1515 -52.89571 -31.07242
16.519001 -52.005142 -12.716985
-15.719898 -52.253571 -13.697945
-0.540897 -49.569637 2.098117
-0.387897 -34.055351 22.300085
51.606701 -26.837873 -49.362968
-53.340897 -26.933414 -49.370026
ID=yno119m

LM3=11
1.83345 21.392508 -87.656479
2.793449 -28.415705 -91.204437
2.455352 -41.69474 -81.44931
0.873451 -52.717476 -58.527958
-0.086548 -58.880215 -36.752254
16.233452 -58.078434 -17.836605
-13.52655 -56.862068 -20.661943
-0.086548 -55.835022 -1.391284
-1.000748 -42.927631 25.172731
49.83345 -29.498772 -55.004883
-49.682449 -28.224293 -54.858494
ID=yno120m

LM3=11
-1.235221 24.074636 -92.681908
0.1163 -33.638988 -84.346062
-0.592918 -45.689453 -78.969841
-1.754755 -56.611721 -62.739468
-0.627696 -65.630951 -41.008251
16.520836 -61.103443 -21.373018
-14.393532 -62.006775 -20.885849
0.949763 -58.172523 -5.00268
1.068753 -43.12228 18.054333
54.617771 -38.186493 -57.328434
-54.052097 -36.352074 -50.772591
ID=yno132m

LM3=11
-0.281335 36.541916 -83.503304
0.22665 -23.587446 -89.359642
1.044139 -31.216568 -87.09111
1.454635 -44.866734 -74.963821
1.780184 -59.282226 -54.31696
17.21516 -60.436176 -36.597977
-14.608766 -61.668411 -36.877491
0.641053 -61.036327 -18.218664
0.746371 -47.844929 0.281059
47.164337 -19.013321 -58.172371
-50.359077 -22.876724 -59.383312
ID=co158m

LM3=11
-0.146752 20.189617 -95.112907
-1.555206 -37.31945 -94.36924
-3.840805 -42.687889 -92.444901
-1.140094 -52.08083 -70.291328
-2.544965 -59.599054 -51.340845
11.39755 -60.815189 -36.950123
-17.278116 -61.916557 -31.829571
-2.573766 -57.049908 -16.273947
-0.810453 -43.264332 0.39842
49.642948 -29.968294 -66.656029
-48.555007 -25.468502 -64.295658
ID=co168m

LM3=11
1.460589 42.098289 -80.919266
1.610772 -20.090538 -80.179794
0.79599 -30.583162 -73.927689
0.059222 -41.518749 -57.155293
-1.328211 -46.797398 -36.481846
13.174823 -48.347168 -18.783773
-15.385396 -48.195297 -20.275265
-0.376111 -44.762566 -1.396585
-1.091743 -31.506697 15.847071
53.437107 -23.008816 -50.668766
-50.937366 -16.211559 -53.784828
ID=co177m

LM3=11
-0.320476 38.152786 -79.900452
-0.523611 -8.569042 -86.110718
-0.106145 -22.028107 -79.22596
1.457192 -33.681812 -65.2911
1.304703 -44.92321 -44.103859
16.27326 -44.630589 -27.226025
-13.368627 -46.334869 -27.205851
0.496168 -42.394127 -7.894264
0.6386 -32.81665 11.45805
52.23262 -16.608864 -50.615448
-51.389389 -18.045977 -46.737724
ID=co210m

LM3=11
-0.090662 32.47816 -95.98488
-0.535247 -23.040823 -96.8653
-1.060458 -33.54524 -92.22068
-0.210051 -42.74868 -74.25821
0.367158 -52.71046 -52.01341
17.05166 -55.77518 -37.36605
-13.40372 -55.39218 -34.83518
0.965648 -55.636 -17.148447
1.80232 -44.57461 2.708953
50.66613 -20.84716 -63.96486
-48.07734 -22.37298 -61.71715
ID=co218m

LM3=11
-0.270097 50.485283 -78.206535
0.263025 -12.501758 -84.162842
0.837282 -24.539742 -77.129128
-0.267607 -33.692005 -57.449562
1.146123 -44.358199 -42.077105
16.566544 -48.721107 -24.299609
-13.614946 -47.443501 -25.312994
0.664556 -48.36013 -6.876957
0.065694 -38.68568 10.383944
52.622009 -11.866125 -50.651638
-52.639465 -15.09218 -54.894844
ID=co219m

LM3=11
2.134683 31.45532 -86.740143
0.225384 -22.662521 -87.699196
-0.079 -34.299686 -79.323814
-2.790167 -47.283413 -60.978779
-2.049929 -54.316246 -39.689392
13.987577 -52.729076 -20.293518
-17.754139 -53.709476 -20.851694
-2.088624 -48.93689 -1.31675
-1.016595 -32.937847 20.381073
56.16251 -17.272572 -51.473236
-56.635162 -16.813129 -46.850101
ID=co223m

LM3=11
-0.198709 24.106493 -100.542763
0.89607 -34.869022 -98.781746
3.225945 -43.746834 -89.164459
1.739623 -53.565102 -73.346375
3.520061 -58.914783 -49.304119
17.679388 -60.056183 -31.638447
-11.567481 -60.546421 -31.610567
2.895423 -57.425056 -12.467187
3.388062 -43.27776 7.371542
52.521526 -26.422438 -65.5308
-49.910721 -32.822372 -68.086655
ID=co225m
