# Supplementary material for: Three-dimensional geometric morphometric studies of modern human occipital variation
Source: PLoS One. 2021 Jan 14;16(1):e0245445. doi: 10.1371/journal.pone.0245445 (PMC7808672; doi:10.1371/journal.pone.0245445)
Supplement: S3 File — (TPS) [file pone.0245445.s003.tps]

LM3=11
3.968684 35.896748 -85.804932
5.106394 -20.942713 -95.782661
6.162091 -30.126574 -87.967674
4.632361 -42.737072 -74.255684
4.732737 -55.831135 -50.138966
18.963079 -57.716118 -32.058132
-10.613812 -57.017292 -32.754158
2.848375 -52.509163 -14.649693
2.801189 -41.288082 6.56068
58.316612 -21.133972 -54.600212
-49.697628 -22.583378 -60.902283
ID=1962f

LM3=11
2.936 18.83 -84.744
2.744 -20.891 -89.057
1.124 -39.439 -80.539
-0.584 -51.511 -66.7
-1.939 -61.439 -37.784
13.622 -62.746 -18.441
-19.136 -60.03 -21.34
-2.2 -58.559 -0.705
-0.902 -40.29 20.26
55.839 -31.755 -49.824
-54.384 -24.65 -50.553
ID=2109f

LM3=11
1.297 30.815 -90.544
1.923 -20.412 -100.203
2.491 -38.885 -85.389
1.392 -47.915 -72.703
0.856 -62.446 -47.736
15.389 -61.841 -27.844
-17.499 -62.117 -29.827
-1.051 -59.618 -6.624
0.139 -48.493 16.749
60.139 -28.273 -54.241
-56.599 -21.915 -54.453
ID=2115f

LM3=11
0.26 21.789 -89.483
1.485 -39.218 -88.971
0.368 -48.465 -76.723
3.339 -56.7 -65.083
-0.31 -66.069 -40.003
15.673 -66.522 -22.71
-17.372 -66.907 -23.201
-0.3 -64.419 -5.684
0.595 -51.382 11.991
65.478 -38.202 -39.044
-61.381 -33.081 -47.141
ID=2127f

LM3=11
3.227 23.341 -97.657
3.005 -22.703 -103.04
2.141 -41.115 -91.748
0.25 -56.345 -74.349
-0.823 -65.149 -47.944
15.621 -64.064 -28.912
-17.497 -62.194 -30.096
-0.689 -58.371 -9.137
-0.593 -42.868 8.813
54.351 -27.809 -60.476
-53.951 -26.103 -62.162
ID=2179f

LM3=11
4.058 19.407 -93.476
3.875 -26.851 -98.736
2.552 -42.048 -86.329
3.333 -48.879 -72.846
0.798 -62.84 -44.582
17.74 -60.844 -22.343
-14.234 -60.512 -22.153
1.367 -55.591 -4.024
0.631 -42.957 13.695
55.406 -34.619 -52.933
-51.371 -29.177 -54.283
ID=5184f

LM3=11
0.667 26.716 -79.827
-1.228 -23.959 -81.643
-0.586 -35.091 -72.405
-0.841 -43.471 -62.248
-0.424 -52.585 -43.64
15.606 -57.351 -24.529
-14.914 -57.7 -25.196
0.296 -53.072 -6.213
-0.334 -42.622 13.9
60.729 -24.746 -44.694
-57.194 -26.293 -48.943
ID=2185f

LM3=11
0.269 26.08 -85.016
1.48 -32.102 -90.7
0.792 -39.666 -83.029
0.193 -55.508 -67.881
0.531 -67.872 -43.578
17.237 -68.962 -23.705
-16.061 -66.987 -24.474
-0.629 -63.021 -4.043
-0.762 -49.004 17.455
56.655 -33.276 -53.488
-54.514 -35.004 -56.497
ID=2188f

LM3=11
1.297 10.203 -102.201
-0.412 -51.07 -87.515
-0.523 -56.138 -78.218
-0.644 -64.047 -61.019
-0.892 -61.912 -40.174
13.51 -62.025 -22.779
-17.652 -59.432 -25.526
-1.369 -55.178 -4.896
-1.071 -43.073 17.451
51.484 -45.818 -60.719
-54.667 -39.085 -54.467
ID=2228

LM3=11
1.892 18.483 -87.931
1.43 -43.769 -84.034
1.49 -51.891 -74.827
0.694 -63.299 -58.757
0.141 -66.325 -31.973
16.686 -66.634 -16.724
-15.114 -65.638 -17.486
-0.438 -62.064 3.036
-0.4 -44.942 19.43
59.283 -35.736 -47.831
-58.286 -32.731 -48.664
ID=2358f

LM3=11
-5.494 29.675 -85.095
-6.686 -29.459 -88.728
-6.287 -37.634 -82.014
-4.23 -49.591 -68.486
-3.251 -60.674 -45.259
15.546 -62.237 -26.736
-16.387 -61.339 -26.308
-1.456 -57.303 -6.267
-1.023 -39.727 9.656
54.583 -20.728 -60.509
-58.664 -26.087 -57.578
ID=2399f

LM3=11
-3.461 25.465 -87.712
-3.485 -15.239 -94.069
-0.919 -34.051 -84.004
-0.633 -46.811 -68.746
0.046 -56.073 -46.347
14.193 -54.51 -25.348
-14.756 -56.813 -25.263
0.761 -52.717 -9.018
0.265 -38.585 9.471
61.153 -26.309 -47.067
-60.103 -32.843 -44.812
ID=2411f

LM3=11
2.842 25.912 -88.301
1.846 -27.801 -94.368
1.653 -38.283 -86.996
4.035 -49.231 -66.737
3.648 -57.879 -43.405
18.863 -57.03 -25.187
-13.263 -57.196 -27.272
2.776 -52.632 -3.339
1.893 -42.352 14.641
55.384 -27.704 -54.552
-50.507 -32.657 -52.647
ID=2445f

LM3=11
0.432 27.067 -86.79
0.896 -35.213 -86.01
0.513 -43.527 -81.893
0.538 -50.029 -72.574
-0.077 -65.36 -46.531
17.273 -64.197 -26.157
-16.489 -63.156 -26.503
1.733 -62.466 -6.471
2.285 -46.659 11.641
58.396 -35.647 -52.478
-58.32 -37.226 -47.267
ID=2453f

LM3=11
-6.831 24.884 -100.474
-4.213 -37.106 -97.062
-4.466 -46.379 -86.58
-3.986 -52.199 -70.534
-3.579 -63.021 -38.921
13.027 -58.889 -24.983
-17.571 -62.698 -23.006
-0.708 -59.157 -4.258
-2.407 -45.442 16.901
54.055 -32.594 -55.091
-60.645 -35.998 -49.702
ID=2462f

LM3=11
1.018 27.547 -92.04
1.238 -24.266 -100.137
1.352 -44.117 -82.853
3.04 -49.346 -67.617
1.148 -55.897 -40.608
18.702 -56.201 -22.624
-14.634 -54.916 -22.529
1.624 -53.188 -3.432
2.385 -39.619 14.885
59.079 -24.743 -57.442
-54.399 -26.801 -55.016
ID=2481f

LM3=11
1.286 30.938 -93.823
3.184 -46.318 -81.787
1.665 -51.774 -78.708
-0.346 -59.518 -61.98
-1.175 -65.6 -43.063
18.243 -68.939 -22.797
-17.513 -66.15 -24.604
0.046 -60.246 -4.614
-0.148 -46.178 14.583
59.616 -33.82 -51.411
-61.684 -30.35 -47.998
ID=2688f

LM3=11
0.405 19.438 -97.35
-0.544 -33.387 -94.654
-0.149 -42.295 -84.655
0.095 -51.875 -68.441
-1.63 -60.088 -46.028
11.872 -58.536 -25.567
-16.365 -61.529 -25.415
-2.361 -54.383 -8.584
-1.213 -41.274 10.395
56.866 -31.328 -52.67
-53.49 -32.026 -57.137
ID=2700f

LM3=11
0.144 28.733 -95.238
-0.21 -31.27 -95.224
-0.425 -43.601 -86.247
-0.647 -50.001 -67.194
0.183 -62.209 -45.038
19.609 -66.575 -23.333
-17.86 -66.223 -24.281
-0.251 -61.194 -3.638
0.999 -46.15 13.67
56.603 -29.531 -54.951
-55.168 -32.337 -52.185
ID=2886f

LM3=11
0.277 25.347 -92.087
7.176 -30.627 -91.86
6.29 -37.209 -85.3
4.23 -48.846 -70.552
4.12 -59.496 -45.028
19.455 -59.74 -24.149
-13.123 -60.318 -25.567
2.901 -60.998 -7.851
2.23 -44.803 10.637
55.234 -30.656 -57.793
-53.594 -28.509 -60.215
ID=2930f

LM3=11
1.752 27.467 -85.364
-1.691 -30.928 -87.454
-2.318 -44.066 -81.949
1.579 -48.518 -71.92
1.738 -59.136 -50.185
18.309 -59.553 -31.48
-15.797 -59.197 -29.795
-0.03 -60.555 -12.918
1.061 -44.3 6.633
56.153 -22.489 -51.684
-55.588 -25.894 -54.526
ID=2946f

LM3=11
-3.774 34.88 -92.128
-2.965 -30.889 -93.388
-2.546 -39.863 -86.683
-3.167 -50.259 -72.427
-2.14 -58.931 -52.385
13.728 -59.192 -35.536
-16.828 -59.185 -35.866
-0.822 -57.417 -17.026
-1.078 -42.928 0.919
56.007 -23.742 -61.155
-55.555 -23.867 -62.714
ID=3129f

LM3=11
-5.115 33.82 -94.211
-3.759 -15.497 -102.117
-0.987 -28.814 -94.16
-0.908 -44.536 -78.876
-0.284 -60.135 -54.842
16.332 -60.823 -33.647
-15.675 -59.42 -33.714
0.212 -55.451 -16.107
1.953 -43.799 0.837
55.993 -30.285 -64.847
-62.094 -30.284 -62.403
ID=3163f

LM3=11
0.156 31.68 -93.755
0.133 -23.457 -98.166
0.918 -34.569 -90.362
0.699 -41.998 -80.516
0.749 -51.268 -53.56
17.337 -55.645 -36.363
-15.868 -59.129 -31.912
1.004 -58.192 -19.015
1.825 -48.341 1.869
56.15 -20.33 -61.183
-56 -30.708 -60.345
ID=3554f

LM3=11
8.951 35.594 -87.542
6.649 -33.736 -91.596
5.13 -39.476 -85.015
4.682 -45.509 -73.858
3.346 -59.167 -47.784
18.766 -61.042 -27.596
-14.689 -62.378 -28.18
2.236 -57.245 -10.078
0.781 -48.172 9.052
67.251 -28.2 -41.827
-61.321 -32.608 -41.682
ID=3568f

LM3=11
-1.851 12.238 -95.158
-0.318 -48.987 -84.794
-0.175 -55.719 -73.651
1.159 -64.479 -55.894
2.086 -68.768 -30.41
15.718 -63.455 -11.288
-13.734 -64.898 -12.957
0.217 -56.778 4.496
0.847 -43.743 22.41
55.784 -39.748 -45.807
-56.167 -42.115 -45.795
ID=3579f

LM3=11
3.265 33.568 -89.72
5.2 -27.165 -95.864
4.938 -40.226 -86.341
2.979 -50.558 -69.014
2.607 -56.276 -46.816
17.819 -54.652 -29.963
-12.833 -55.622 -30.367
2.8 -50.639 -12.525
1.448 -37.171 4.028
62.244 -31.12 -55.636
-56.169 -31.329 -56.482
ID=3603f

LM3=11
1.058326 38.451793 -97.395438
4.059431 -34.062453 -98.768305
2.721819 -47.399727 -85.365695
4.333468 -54.181855 -70.979727
4.000132 -62.336984 -51.64077
20.836863 -62.749023 -32.248447
-13.929595 -64.016965 -32.269898
3.719685 -62.461996 -12.406067
2.92478 -46.724012 2.778974
62.872098 -29.16352 -59.229395
-53.285836 -29.183084 -63.684195
ID=3875f

LM3=11
-1.622175 20.07517 -83.789938
-0.246349 -33.36907 -92.627086
-1.361118 -48.071383 -79.673102
-1.361687 -55.031008 -63.167859
-1.099124 -64.012102 -41.310121
17.69015 -66.181914 -18.470664
-15.548381 -66.588555 -16.481953
1.25783 -60.646414 0.020784
0.653528 -48.598941 16.952303
56.793984 -37.765086 -50.980207
-56.327617 -37.547418 -48.770984
ID=3914f

LM3=11
-0.420143 21.289891 -86.405125
2.508173 -39.264992 -85.488602
2.319845 -46.659121 -80.922539
2.588741 -58.714707 -65.225531
1.255781 -67.036586 -43.721078
18.765781 -64.254437 -24.486887
-13.896606 -64.970852 -22.794975
1.381815 -58.152918 -7.787758
0.525955 -46.848719 13.043134
58.1895 -32.338777 -53.870262
-51.786781 -31.852434 -55.943316
ID=3923f

LM3=11
-7.251448 25.095014 -95.455875
-0.755374 -43.885086 -92.87743
-0.249244 -51.02468 -83.078828
-0.98546 -57.15027 -66.762313
0.318541 -65.304805 -37.95927
14.737537 -65.19352 -22.449748
-12.862086 -63.095391 -23.38259
0.616052 -57.453391 -4.621821
1.601214 -43.694156 12.534561
57.610367 -33.933473 -53.148508
-58.365887 -37.45816 -52.365684
ID=3937f

LM3=11
-1.982858 15.464479 -89.638945
-2.540138 -39.895512 -88.444516
-3.304268 -45.58459 -83.223477
-1.906323 -56.513645 -61.063844
-0.513119 -61.857066 -36.77843
15.480899 -61.101867 -19.8389
-14.226716 -61.907398 -18.266252
1.705863 -58.741441 -1.496599
1.904522 -44.580391 19.292246
54.684684 -37.599238 -52.469547
-57.086633 -36.617844 -47.910203
ID=3943f

LM3=11
-0.15509 18.223938 -90.605141
4.6156 -28.182162 -93.544852
4.496896 -39.883609 -86.164727
3.05115 -54.313262 -69.179531
2.069146 -63.938563 -49.630105
16.300047 -64.422656 -29.768396
-13.937326 -66.889375 -30.7376
1.68298 -59.998891 -9.861657
0.91725 -44.983844 6.579995
57.642109 -30.647313 -56.504617
-55.087 -31.932135 -56.295035
ID=4040f

LM3=11
0.911168 24.236881 -85.944305
2.413864 -34.430727 -84.076172
1.561521 -41.672652 -78.310203
0.835282 -53.546906 -66.283133
2.01656 -61.795824 -44.622492
18.975586 -63.566012 -25.658355
-13.885479 -62.002051 -26.616762
2.118211 -57.727957 -8.043638
1.66214 -46.556887 9.694218
56.168605 -30.274826 -55.106676
-49.981117 -24.185115 -54.456715
ID=4093f

LM3=11
-3.4009 22.57032 -89.370891
1.41707 -37.411125 -89.130328
-0.2599 -50.321785 -78.291164
-0.503402 -57.202656 -66.142508
-2.338042 -65.508766 -46.793465
15.927284 -65.109219 -24.53115
-20.145842 -63.225531 -24.002344
-1.595394 -59.79118 -3.596924
2.316488 -36.446008 13.082216
63.019613 -39.248523 -51.242816
-62.857684 -40.294684 -52.427633
ID=4099f

LM3=11
-3.343985 11.919268 -96.320313
-4.858496 -42.517898 -92.003656
-4.957971 -49.668961 -76.380133
-5.522313 -55.753859 -62.589223
-3.010597 -60.420547 -39.081629
14.685094 -59.369918 -18.527928
-18.334729 -58.282238 -15.603501
-1.309644 -54.125078 2.484319
0.279461 -41.996809 20.379389
56.161 -36.556648 -47.550543
-64.480102 -37.978125 -42.927836
ID=4100f

LM3=11
0.845018 23.573385 -93.798609
6.249098 -34.123484 -92.433414
5.779835 -39.528516 -85.940438
4.009434 -51.04798 -71.410156
0.948723 -64.807043 -50.385746
18.596979 -62.220406 -28.915334
-15.712785 -63.487961 -29.31035
0.393815 -60.825488 -11.46317
0.162463 -47.912199 8.897481
56.07082 -29.591539 -53.706965
-58.324031 -31.958717 -48.743031
ID=4102f

LM3=11
1.089684 15.026286 -91.247938
-0.974384 -36.445937 -86.638055
-1.55236 -43.441762 -81.744484
-0.66982 -52.829859 -63.486152
-2.609725 -65.982969 -38.118566
13.753867 -64.028215 -20.27492
-16.074412 -63.810656 -19.212926
-1.124436 -58.393164 -1.117371
-0.488869 -41.702965 18.270361
53.668914 -29.082426 -49.304656
-53.520844 -28.112982 -50.141602
ID=4105f

LM3=11
5.632322 26.837699 -92.044805
5.612563 -33.692555 -92.913813
4.93998 -39.981594 -86.127898
2.482621 -43.373211 -74.317484
2.181492 -57.348594 -43.975844
17.366104 -58.335207 -27.82627
-11.894544 -57.155902 -26.9551
3.182029 -53.530074 -8.718901
3.365189 -39.69302 8.811249
60.834621 -22.027963 -56.223281
-52.860625 -22.065369 -59.750617
ID=4294f

LM3=11
1.715528 43.545785 -91.168328
-1.770721 -22.107447 -96.149164
-2.098507 -29.046146 -92.628047
-1.792013 -41.997164 -81.718039
-2.519022 -55.587664 -59.449258
12.566776 -62.724313 -40.236586
-16.225032 -61.709141 -41.330945
-1.55459 -61.094293 -19.811328
-1.631146 -47.891727 9.466897
52.015781 -25.465373 -61.820906
-56.156609 -23.336268 -59.235621
ID=4297f

LM3=11
-7.107361 23.241252 -88.40043
-3.846927 -43.968875 -81.884625
-5.862565 -49.978336 -75.760656
-4.54873 -55.598766 -64.908918
-4.595625 -65.311766 -42.893973
12.431242 -62.800543 -24.751529
-19.574527 -61.26502 -24.528313
-2.948273 -58.479332 -4.395972
-2.51797 -48.11927 14.937054
51.965035 -36.778602 -53.406426
-59.812543 -31.759674 -47.198094
ID=4298f

LM3=11
-0.527921 35.354391 -89.128211
3.575976 -38.880371 -88.002344
3.720939 -48.323687 -76.245992
4.740363 -54.794828 -61.676871
3.331058 -61.236578 -36.450688
19.437693 -59.652711 -20.20616
-11.553041 -58.81918 -19.633732
2.947994 -52.548344 -1.257159
3.496698 -40.14398 18.4294
58.843969 -29.136517 -48.642816
-51.711836 -28.907227 -49.44557
ID=4324f

LM3=11
-1.704355 17.062465 -86.463719
2.268378 -35.641297 -84.836734
1.685162 -45.620758 -77.64518
1.310812 -54.655508 -63.029012
-1.004975 -63.257656 -36.874781
14.748474 -61.227988 -19.649953
-15.932791 -59.207477 -20.674305
-0.42527 -53.720109 -3.241945
1.11927 -43.55125 15.31375
55.320973 -36.291238 -47.51575
-53.796398 -39.024391 -48.350516
ID=4341f

LM3=11
-2.291531 39.626234 -81.431469
0.855113 -30.512432 -93.019781
2.486159 -41.333859 -85.963844
1.247965 -52.465957 -69.562711
-1.485913 -63.625457 -43.155453
14.863186 -62.863953 -25.304791
-18.319762 -62.118484 -24.880437
-1.765228 -55.741738 -6.028309
0.549405 -45.850969 14.272741
58.332027 -29.350736 -51.323043
-59.724391 -28.771855 -53.084762
ID=4355f

LM3=11
2.571617 25.649027 -89.088102
-0.266854 -24.119057 -95.032609
-1.794483 -33.585117 -91.496344
-2.223648 -48.810328 -73.104516
-1.325343 -62.155859 -45.832414
15.281688 -65.360582 -28.043541
-17.030074 -64.976382 -28.996902
-0.243027 -60.491688 -10.810654
-0.278086 -48.490621 9.860014
55.003016 -21.080805 -65.654109
-58.275285 -23.796822 -53.970074
ID=4370f

LM3=11
1.586172 10.58653 -93.977203
-1.334927 -33.475105 -90.581268
-1.614925 -42.136936 -84.477089
2.369688 -52.874702 -62.462635
1.240161 -59.630825 -37.343861
13.010034 -57.335766 -24.682451
-16.673317 -59.101982 -22.768114
-1.232402 -56.409615 -3.361668
0.36385 -41.542511 16.832026
55.905014 -41.34396 -49.917942
-53.534321 -39.366768 -51.715927
ID=1231m

LM3=11
5.897285 20.673521 -97.590812
4.363308 -35.452277 -92.141289
3.696947 -48.051457 -80.030422
4.010828 -54.309867 -67.418328
3.300073 -57.616121 -43.811563
18.075516 -59.783797 -24.253518
-14.08991 -57.757613 -25.224621
1.545364 -54.848355 -6.254068
1.222761 -40.779652 15.205018
63.860563 -37.38377 -44.925617
-52.917777 -35.84148 -52.989598
ID=1334m

LM3=11
-2.648 28.961 -92.774
0.906 -34.588 -95.943
1.726 -47.835 -85.831
0.759 -55.456 -72.915
-1.071 -62.512 -48.438
14.448 -61.381 -32.431
-18.417 -64.544 -31.848
-1.945 -61.652 -12.853
-1.485 -51.217 10.479
59.856 -30.052 -58.428
-65.788 -31.85 -57.48
ID=2081m

LM3=11
1.24 10.216 -97.803
0.152 -46.141 -90.656
0.42 -51.903 -82.375
-1.067 -63.206 -60.916
-0.88 -66.746 -36.532
15.026 -65.793 -17.25
-16.096 -66.428 -16.46
-0.863 -60.184 2.893
-0.715 -43.399 18.654
57.605 -43.888 -48.077
-60.436 -42.071 -49.405
ID=2176m

LM3=11
2.462 33.286 -89.049
3.609 -28.657 -97.562
5.594 -36.015 -95.457
6.938 -46.144 -70.893
3.351 -60.695 -45.537
20.909 -60.586 -22.809
-16.415 -62.302 -22.832
2.627 -55.895 -3.031
0.669 -38.382 16.203
58.712 -18.898 -52.996
-58.976 -24.579 -56.929
ID=2186m

LM3=11
-0.488 32.556 -81.612
1.256 -31.952 -95.798
2.622 -45.521 -90.846
1.726 -52.354 -77.19
-0.084 -67.241 -54.394
18.079 -69.993 -33.098
-17.921 -69.134 -33.782
0.099 -65.727 -13.804
-0.52 -45.57 10.752
57.009 -21.972 -58.869
-58.931 -26.508 -56.638
ID=2210m

LM3=11
-0.595 25.638 -91.851
-2.942 -31.718 -95.744
-2.348 -39.841 -90.206
0.425 -47.64 -75.883
0.657 -56.813 -47.714
18.809 -57.947 -27.67
-17.391 -59.072 -26.725
0.969 -53.821 -8.94
-0.69 -43.018 11.085
56.367 -28.987 -61.699
-58.712 -25.434 -56.803
ID=2218m

LM3=11
0.39 16.52 -102.684
4.581 -43.351 -89.565
2.833 -51.113 -79.306
2.417 -54.56 -71.798
1.149 -63.106 -43.277
18.598 -67.735 -29.843
-13.092 -66.809 -30.713
1.745 -63.823 -9.656
1.534 -46.093 15.766
55.478 -25.147 -68.182
-54.48 -35.805 -59.591
ID=2219m

LM3=11
2.092 29.683 -90.094
0.926 -27.716 -97.233
-0.082 -38.494 -90.872
3.579 -48.419 -75.26
2.269 -61.83 -53.794
18.3 -62.897 -32.659
-16.427 -62.065 -33.526
0.276 -57.201 -12.139
-0.198 -45.541 7.333
59.298 -26.738 -56.059
-53.345 -29.598 -60.482
ID=2222m

LM3=11
8.777 38.333 -89.307
8.157 -28.577 -89.945
7.663 -41.916 -82.538
7.174 -49.295 -72.681
5.986 -57.186 -53.082
21.523 -55.02 -34.88
-12.557 -57.345 -34.258
3.498 -51.581 -14.675
2.951 -35.836 5.68
66.193 -26.113 -55.285
-55.91 -29.547 -59.532
ID=2311m

LM3=11
0.755 23.882 -94.172
0.957 -35.35 -92.593
0.509 -46.274 -86.494
1.488 -52.408 -72.494
0.077 -56.477 -48.545
18.855 -57.349 -28.82
-16.971 -56.18 -27.939
1.559 -52.107 -6.274
0.44 -40.111 8.631
58.608 -32.532 -55.319
-56.544 -32.109 -57.706
ID=2396m

LM3=11
-5.791 23.551 -87.675
-2.738 -31.692 -87.534
-2.181 -39.676 -82.36
0.449 -53.117 -66.581
0.406 -63.966 -45.598
15.416 -62.25 -24.371
-14.446 -64.298 -24.011
0.16 -56.638 -6.483
-1.656 -43.251 15.314
57.473 -28.105 -49.29
-65.225 -33.178 -44.788
ID=2398m

LM3=11
6.148 42.462 -86.422
4.478 -30.808 -91.347
5.325 -38.053 -85.686
3.365 -47.55 -74.919
1.188 -57.106 -50.863
16.632 -61.592 -34.479
-16.328 -60.78 -34.784
-0.022 -60.22 -11.642
0.052 -45.208 10.966
59.248 -25.328 -58.613
-55.813 -22.616 -55.604
ID=2456m

LM3=11
1.022 35.555 -90.81
2.491 -31.751 -95.197
1.368 -39.735 -90.571
0.91 -47.864 -79.121
3.037 -63.467 -54.41
18.791 -68.571 -34.652
-13.141 -67.877 -33.485
1.479 -65.295 -14.495
2.359 -52.691 10.065
59.259 -27.457 -67.598
-52.15 -29.463 -62.061
ID=2643m

LM3=11
1.05 29.004 -88.636
-0.067 -33.901 -88.945
-1.479 -43.656 -83.179
-1.437 -53.426 -66.74
-1.81 -62.095 -46.088
15.631 -63.34 -24.38
-15.996 -64.371 -24.342
0.232 -59.221 -7.488
-1.058 -47.327 13.524
60.282 -30.814 -58.474
-60.642 -31.2 -55.514
ID=2701m

LM3=11
-0.025 23.049 -97.499
0.623 -34.845 -98.001
-0.16 -43.433 -92.371
3.102 -54.939 -78.776
1.921 -70.518 -54.66
19.68 -68.501 -32.718
-15.924 -67.818 -34.408
1.232 -59.279 -14.099
-0.595 -50.178 9.63
58.109 -29.562 -62.595
-63.391 -32.693 -62.834
ID=2743m

LM3=11
6.201 27.595 -92.017
-1.209 -39.978 -91.28
-2.507 -45.632 -82.559
0.211 -53.948 -65.763
-0.088 -60.528 -43.104
14.66 -58.279 -24.283
-16.485 -57.494 -23.199
-0.392 -55.034 -5.937
-0.168 -43.099 16.686
56.25 -37.284 -55.125
-53.556 -33.978 -51.688
ID=2761m

LM3=11
-5.487 20.209 -102.773
-3.927 -48.108 -98.531
-5.487 -53.994 -92.076
-3.927 -58.227 -77.021
-1.587 -67.419 -50.131
17.913 -69.828 -29.511
-15.627 -65.644 -30.765
3.093 -64.76 -12.261
0.753 -54.43 10.586
59.838 -42.909 -59.513
-67.492 -39.467 -55.615
ID=2951m

LM3=11
1.617 33.579 -97.368
1.617 -27.853 -100.089
0.837 -38.642 -92.685
0.863 -48.212 -74.678
0.837 -55.26 -53.758
16.702 -57.339 -31.256
-16.323 -58.75 -30.985
-1.016 -56.206 -12.58
0.057 -40.709 9.952
60.117 -26.356 -61.447
-60.18 -25.996 -62.34
ID=3035m

LM3=11
-0.406 33.41 -89.937
-6.142 -24.922 -103.265
-6.519 -40.724 -92.246
-6.468 -43.693 -81.87
-5.522 -59.528 -51.553
11.221 -57.656 -34.727
-20.904 -59.713 -33.442
-3.166 -60.443 -14.84
-3.954 -45.187 7.176
51.382 -25.665 -64.256
-62.257 -22.754 -59.764
ID=3036m

LM3=11
2.174 37.2 -98.227
-3.71 -26.297 -100.901
-3.713 -33.583 -96.368
-0.293 -40.485 -80.705
0.229 -54.324 -61.867
19.521 -59.667 -39.016
-15.839 -56.707 -41.258
1.008 -53.265 -22.118
2.566 -42.123 4.406
60.508 -25.798 -67.638
-57.696 -23.665 -65.044
ID=3046m

LM3=11
-0.38 15.345 -96.928
0.829 -36.973 -88.445
1.461 -56.156 -78.399
1.431 -54.034 -69.18
0.148 -58.26 -45.216
14.539 -56.883 -25.196
-14.762 -59.131 -23.102
-0.119 -53.396 -4.884
0.812 -39.034 11.656
55.037 -34.524 -51.806
-48.872 -33.554 -56.778
ID=3276m

LM3=11
1.759 19.796 -96.117
2.125 -44.634 -92.403
1.874 -53.895 -85.35
2.523 -58.256 -69.572
2.093 -65.7 -48.096
16.856 -67.838 -31.861
-14.537 -67.718 -31.864
0.437 -61.746 -11.285
0.267 -46.739 10.795
62.9 -37.887 -54.786
-57.49 -35.53 -62.205
ID=3521m

LM3=11
-0.701 25.259 -105.224
1.886 -40.995 -101.176
2.117 -48.805 -92.516
3.676 -57.341 -78.24
5.628 -64.246 -58.081
22.46 -64.918 -36.115
-11.552 -67.984 -33.101
3.873 -61.614 -17.022
3.926 -49.764 5.771
58.703 -32.6 -68.546
-53.224 -34.414 -67.815
ID=3542m

LM3=11
2.487668 33.240341 -95.212723
2.599707 -30.350971 -96.655167
2.823386 -39.087917 -90.042404
1.676135 -48.927036 -79.595078
-1.29194 -56.881508 -55.186459
13.996239 -59.230549 -37.980576
-15.582063 -58.665222 -37.891838
-1.010701 -60.708401 -18.462358
0.071925 -49.365871 5.291406
59.506115 -31.340168 -52.699303
-56.69725 -31.473261 -54.91312
ID=3545m

LM3=11
4.878031 23.122938 -97.204147
-2.340915 -40.702232 -97.09845
-3.879653 -51.313625 -87.469826
-3.943501 -56.94241 -75.409927
-2.761041 -67.519844 -46.722061
15.715337 -69.17865 -27.631733
-19.039005 -69.272522 -27.189289
-1.382433 -63.565323 -5.504359
-0.729929 -48.190514 14.218916
54.055378 -41.305065 -60.400288
-56.526993 -34.347431 -54.873428
ID=3577m

LM3=11
4.588829 26.12319 -88.918053
5.817602 -39.670807 -88.508347
4.848465 -48.181656 -79.626968
5.645718 -59.175411 -65.120529
4.044517 -66.190941 -39.838921
18.94174 -67.981201 -21.270227
-13.22899 -69.994873 -23.943356
2.337143 -64.2901 -0.902697
1.789483 -45.454746 15.778552
63.543568 -33.048172 -50.40929
-53.600529 -30.651524 -52.405666
ID=3627m

LM3=11
8.923536 24.175629 -101.805473
9.197641 -37.065533 -101.060539
9.117999 -52.986927 -93.209053
8.973889 -50.538639 -78.370789
7.002502 -60.160519 -51.215309
20.100951 -59.689737 -33.516824
-9.115821 -61.586666 -33.823902
4.800926 -59.681671 -14.193857
4.139589 -42.98521 4.905115
62.235638 -32.857479 -63.631084
-49.369282 -36.091232 -66.133797
ID=3648m

LM3=11
6.132210449 25.45977344 -99.97496875
8.059994629 -26.38016992 -104.1204922
5.159768555 -38.50569531 -92.42523438
5.058034668 -48.78617188 -80.23285938
4.010504639 -63.60891797 -58.99964453
20.14957617 -62.79273438 -37.13533594
-14.19813477 -62.44728516 -37.51711328
1.781494141 -63.63887109 -17.21615234
1.194015259 -46.41298047 7.603085938
59.70756641 -30.91672852 -57.70467578
-55.96682813 -28.23354688 -62.82923047
ID=3650m

LM3=11
-2.732430908 -1.591874756 -89.82471094
-5.671891113 -51.19163672 -86.77996875
-5.720118652 -61.18312109 -80.32550781
-4.988287109 -65.38863281 -60.89791797
-4.159399414 -70.45946094 -34.04492188
12.22025 -66.05849219 -13.20122266
-19.08853125 -67.59296094 -12.57149609
-2.558431641 -61.9588125 5.503148926
-2.16788208 -43.107 21.4432168
52.45135938 -45.73621875 -54.03773828
-60.20090625 -41.44489844 -50.26309375
ID=3852m

LM3=11
-3.335255859 26.61342188 -97.98592969
0.450191467 -30.96685547 -99.52226563
0.727089722 -38.60797656 -91.64257813
1.033939941 -43.24499609 -76.65928906
0.396141968 -58.47742969 -44.75473438
13.66945606 -59.16844141 -27.20640625
-16.91245703 -62.43576563 -25.91066016
-1.771263428 -56.56366797 -3.96540918
-1.259953613 -43.26579297 14.84222754
53.56813672 -29.32202344 -61.49284375
-54.66885156 -33.44863281 -61.78353516
ID=3856m

LM3=11
1.519553467 26.24014258 -94.49635938
4.996125977 -39.76899219 -95.54147656
4.515791504 -49.06745703 -89.95159375
4.205629395 -51.72140234 -75.20197656
2.54997876 -68.59207031 -48.73895703
18.44946875 -68.25896875 -25.31716602
-15.67910547 -68.17534375 -25.55605078
1.322022461 -63.68230078 -5.379549316
1.201694214 -48.18461719 15.92513477
62.34293359 -35.13596484 -47.18407031
-59.94166016 -34.27123438 -51.84760547
ID=3884m

LM3=11
-0.208368 26.781506 -104.330492
5.081213 -33.175473 -102.098273
4.167069 -41.220207 -93.957344
3.627636 -50.18775 -82.836102
1.772895 -62.522512 -56.439563
16.826422 -61.994957 -31.584041
-14.183009 -61.959195 -34.402949
2.306297 -59.358652 -15.609986
1.489021 -42.907492 9.391847
58.72441 -29.95585 -60.164324
-48.809859 -29.443246 -63.771152
ID=3928m

LM3=11
5.202897 23.806967 -100.426961
3.783915 -43.660789 -90.229203
3.017178 -52.436223 -85.233164
2.108373 -63.535652 -70.742391
0.697449 -69.803883 -49.80466
15.263618 -68.743383 -30.170811
-13.777387 -67.950047 -31.981627
-0.00383 -64.149926 -13.790184
0.561269 -48.02359 8.2004
64.928281 -39.119484 -51.986633
-58.252004 -38.443547 -52.15232
ID=4006m

LM3=11
3.637656 27.780953 -89.73182
6.759756 -26.504486 -95.119523
6.947922 -36.324449 -88.133703
7.257317 -46.474938 -75.289031
3.835255 -60.644098 -48.484203
20.613937 -63.961492 -27.800357
-14.368684 -64.767484 -29.69357
1.183349 -60.935738 -10.494234
-0.361404 -45.49393 10.509862
61.606953 -24.668416 -52.272195
-57.679395 -27.814359 -55.301254
ID=4029m

LM3=11
2.092648 27.028934 -90.402953
3.746612 -34.235527 -92.47175
4.179755 -44.157324 -84.689039
4.374837 -45.853012 -71.576703
3.148606 -52.588102 -45.784395
17.845406 -56.498082 -23.555582
-12.241395 -55.317133 -26.839368
2.360421 -56.81532 -8.998974
0.77595 -45.487234 12.446667
58.780125 -27.485164 -56.110852
-51.602316 -35.693645 -59.444086
ID=4066m

LM3=11
-0.711184 27.815539 -92.503281
-2.809259 -32.898941 -93.590203
-2.836131 -41.277469 -89.560266
-4.028971 -41.248125 -77.832594
-3.720966 -56.432555 -44.719648
12.473526 -58.085039 -29.696652
-17.051061 -56.752594 -27.487297
-1.220858 -53.410801 -9.875099
-0.191037 -39.861227 7.554406
54.486414 -22.691881 -59.29852
-55.246707 -29.591605 -58.478879
ID=4394m
